# Supplementary material for: Poly[(μ2-4,4′-bipyridine)bis­(μ4-5-tert-butyl­isophthalato)bis­(μ3-5-tert-butyl­isophthalato)di-μ3-hydroxido-penta­zinc(II)]
Source: Acta Crystallogr Sect E Struct Rep Online. 2009 Aug 15;65(Pt 9):m1078–9. doi: 10.1107/S1600536809031365 (PMC2969937; doi:10.1107/S1600536809031365)
Supplement: Supplementary file 1 [file e-65-m1078-sup1.cif]

##############################################################################
###                                                                        ###
###        Electronic paper (Acta Crystallographica Section E)             ###
###                                                                        ###
##############################################################################
#                                                                            #
# This CIF contains the data in a paper accepted for publication in Acta     #
# Crystallographica Section E. It conforms to the requirements of Notes      #
# for Authors for Section E, and has been peer reviewed under the auspices   #
# of the IUCr Commission on Journals.                                        #
#                                                                            #
# Full details of the Crystallographic Information File format               #
# are given in the paper "The Crystallographic Information File (CIF):       #
# a New Standard Archive File for Crystallography" by S. R. Hall, F. H.      #
# Allen and I. D. Brown [Acta Cryst. (1991), A47, 655-685].                  #
#                                                                            #
# The current version of the core CIF dictionary is obtainable from          #
# ftp://ftp.iucr.org/pub/cif_core.dic. The current version number is 2.4.    #
#                                                                            #
# Software is freely available for graphical display of the structure(s) in  #
# this CIF.  For information consult the CIF home page http://www.iucr.org/  #
# cif/home.html                                                              #
#                                                                            #
# This file may be used for bona fide research purposes within the           #
# scientific community so long as proper attribution is given to the journal # 
# article from which it was obtained.                                        #
#                                                                            #
##############################################################################
                                             
data_I
_audit_creation_method     SHELXL-97
_chemical_name_systematic
;
Poly[(\m~2~-4,4'-bipyridine)bis(\m~4~-5-<i>tert</i>-
butylisophthalato)bis(\m~3~-5-<i>tert</i>-butylisophthalato)di-\m~3~-
hydroxido-pentazinc(II)]
;
_chemical_name_common     ?
_chemical_formula_moiety     'C58 H58 N2 O18 Zn5'
_chemical_formula_sum     'C58 H58 N2 O18 Zn5'
_chemical_formula_iupac     '[Zn5 (C12 H12 O4)4 (O H)2 (C10 H8 N2)]'
_chemical_formula_weight     1397.91
_chemical_melting_point     ?
_symmetry_cell_setting     monoclinic
_symmetry_space_group_name_H-M     'C 2/c'
_symmetry_space_group_name_Hall     '-C 2yc'
loop_
    _symmetry_equiv_pos_as_xyz
    'x, y, z'
    '-x, y, -z+1/2'
    'x+1/2, y+1/2, z'
    '-x+1/2, y+1/2, -z+1/2'
    '-x, -y, -z'
    'x, -y, z-1/2'
    '-x+1/2, -y+1/2, -z'
    'x+1/2, -y+1/2, z-1/2'
_cell_length_a     26.1995(5)
_cell_length_b     11.2592(2)
_cell_length_c     19.6223(4)
_cell_angle_alpha     90.00
_cell_angle_beta     102.0444(18)
_cell_angle_gamma     90.00
_cell_volume     5660.87(19)
_cell_formula_units_Z     4
_cell_measurement_reflns_used     7045
_cell_measurement_theta_min     2.3102
_cell_measurement_theta_max     29.1322
_cell_measurement_temperature     173(2)
_exptl_crystal_description     block
_exptl_crystal_colour     colorless
_exptl_crystal_size_max     0.34
_exptl_crystal_size_mid     0.30
_exptl_crystal_size_min     0.20
_exptl_crystal_density_diffrn     1.640
_exptl_crystal_density_meas     ?
_exptl_crystal_density_method     'not measured'
_exptl_crystal_F_000     2856
_exptl_absorpt_coefficient_mu     2.164
_exptl_absorpt_correction_type     'multi-scan'
_exptl_absorpt_process_details
;
(CrysAlis RED; Oxford Diffraction, 2007)
;
_exptl_absorpt_correction_T_min     0.5265
_exptl_absorpt_correction_T_max     0.6714
_exptl_special_details
;
(CrysAlis RED; Oxford Diffraction Ltd., Version 1.171.31.8
Empirical absorption correction using spherical harmonics,
 implemented in SCALE3 ABSPACK scaling algorithm.
;
_diffrn_ambient_temperature     173(2)
_diffrn_radiation_type     MoK\a
_diffrn_radiation_wavelength     0.71073
_diffrn_radiation_source     'fine-focus sealed tube'
_diffrn_radiation_monochromator     graphite
_diffrn_measurement_device_type     'Oxford Diffraction Gemini S Ultra'
_diffrn_measurement_method     'CrysAlis RED, Oxford Diffraction'
_diffrn_detector_area_resol_mean     16.1903
_diffrn_reflns_number     13453
_diffrn_reflns_av_R_equivalents     0.0311
_diffrn_reflns_av_sigmaI/netI     0.0463
_diffrn_reflns_theta_min     2.32
_diffrn_reflns_theta_max     26.00
_diffrn_reflns_theta_full     26.00
_diffrn_measured_fraction_theta_max     0.988
_diffrn_measured_fraction_theta_full     0.988
_diffrn_reflns_limit_h_min     -32
_diffrn_reflns_limit_h_max     32
_diffrn_reflns_limit_k_min     -13
_diffrn_reflns_limit_k_max     13
_diffrn_reflns_limit_l_min     -24
_diffrn_reflns_limit_l_max     24
_diffrn_standards_number     0
_diffrn_standards_interval_count     0
_diffrn_standards_interval_time     0
_diffrn_standards_decay_%     0
_refine_special_details
;
Refinement of <i>F</i>^2^ against ALL reflections. The weighted <i>R</i>-factor
<i>wR</i> and goodness of fit <i>S</i> are based on <i>F</i>^2^, conventional
<i>R</i>-factors <i>R</i> are based on <i>F</i>, with <i>F</i> set to zero for
negative <i>F</i>^2^. The threshold expression of <i>F</i>^2^ >
\s(<i>F</i>^2^) is used only for calculating <i>R</i>-factors(gt) <i>etc</i>.
and is not relevant to the choice of reflections for refinement.
<i>R</i>-factors based on <i>F</i>^2^ are statistically about twice as large
as those based on <i>F</i>, and <i>R</i>- factors based on ALL data will be
even larger.
;
_reflns_number_total     5494
_reflns_number_gt     4246
_reflns_threshold_expression     I>2\s(I)
_refine_ls_structure_factor_coef     Fsqd
_refine_ls_matrix_type     full
_refine_ls_R_factor_all     0.0401
_refine_ls_R_factor_gt     0.0283
_refine_ls_wR_factor_gt     0.0641
_refine_ls_wR_factor_ref     0.0657
_refine_ls_goodness_of_fit_ref     1.000
_refine_ls_restrained_S_all     1.002
_refine_ls_number_reflns     5494
_refine_ls_number_parameters     401
_refine_ls_number_restraints     13
_refine_ls_hydrogen_treatment     mixed
_refine_ls_weighting_scheme     calc
_refine_ls_weighting_details
                 'calc w=1/[\s^2^(Fo^2^)+(0.0319P)^2^] where P=(Fo^2^+2Fc^2^)/3'
_atom_sites_solution_hydrogens     geom
_atom_sites_solution_primary     direct
_atom_sites_solution_secondary     difmap
_refine_ls_shift/su_max     0.001
_refine_ls_shift/su_mean     0.000
_refine_diff_density_max     1.246
_refine_diff_density_min     -0.377
_refine_ls_extinction_method     none
_refine_ls_extinction_coef     ?
loop_
    _atom_type_symbol
    _atom_type_description
    _atom_type_scat_dispersion_real
    _atom_type_scat_dispersion_imag
    _atom_type_scat_source
    'C' 'C' 0.0033 0.0016
                         'International Tables Vol C Tables 4.2.6.8 and 6.1.1.4'
    'H' 'H' 0.0000 0.0000
                         'International Tables Vol C Tables 4.2.6.8 and 6.1.1.4'
    'N' 'N' 0.0061 0.0033
                         'International Tables Vol C Tables 4.2.6.8 and 6.1.1.4'
    'O' 'O' 0.0106 0.0060
                         'International Tables Vol C Tables 4.2.6.8 and 6.1.1.4'
    'Zn' 'Zn' 0.2839 1.4301
                         'International Tables Vol C Tables 4.2.6.8 and 6.1.1.4'
_computing_data_collection
;
CrysAlis CCD (Oxford Diffraction, 2007)
;
_computing_cell_refinement
;
CrysAlis RED (Oxford Diffraction, 2007)
;
_computing_data_reduction     'CrysAlis RED (Oxford Diffraction, 2007)'
_computing_structure_solution     'SHELXS97 (Sheldrick, 2008)'
_computing_structure_refinement     'SHELXL97 (Sheldrick, 2008)'
_computing_molecular_graphics     'ORTEPIII (Burnett & Johnson, 1996)'
_computing_publication_material     'SHELXL97 (Sheldrick, 2008)'
loop_
    _atom_site_type_symbol
    _atom_site_label
    _atom_site_fract_x
    _atom_site_fract_y
    _atom_site_fract_z
    _atom_site_U_iso_or_equiv
    _atom_site_adp_type
    _atom_site_calc_flag
    _atom_site_refinement_flags
    _atom_site_occupancy
    _atom_site_disorder_assembly
    _atom_site_disorder_group
    Zn Zn1 0.0000 0.39344(4) 0.2500 0.01133(10) Uani d S 1 . .
    Zn Zn2 0.112667(11) 0.33542(3) 0.193919(15) 0.01162(8) Uani d . 1 . .
    Zn Zn3 0.027868(11) 0.29870(3) 0.072954(15) 0.01269(8) Uani d . 1 . .
    O O1 0.07251(7) 0.39814(15) 0.32346(9) 0.0160(4) Uani d . 1 . .
    O O2 0.14721(7) 0.37581(17) 0.28684(9) 0.0204(4) Uani d . 1 . .
    O O3 0.08674(7) 0.64886(16) 0.53303(9) 0.0179(4) Uani d . 1 . .
    O O4 0.14678(7) 0.58893(16) 0.62566(9) 0.0175(4) Uani d . 1 . .
    O O5 0.11765(7) 0.16380(15) 0.18948(10) 0.0209(5) Uani d . 1 . .
    O O6 0.04856(7) 0.13238(15) 0.10268(9) 0.0190(4) Uani d . 1 . .
    O O7 0.03696(7) -0.41560(16) 0.07271(9) 0.0212(5) Uani d . 1 . .
    O O8 0.03202(7) -0.26648(16) -0.00443(9) 0.0191(4) Uani d . 1 . .
    O O9 0.03909(6) 0.39068(16) 0.16139(9) 0.0117(4) Uani d D 1 . .
    H H9 0.0417(14) 0.4619(13) 0.1502(18) 0.053(12) Uiso d D 1 . .
    N N1 0.0000 0.5789(3) 0.2500 0.0137(7) Uani d S 1 . .
    N N2 0.0000 1.2080(3) 0.2500 0.0133(7) Uani d S 1 . .
    C C1 0.15186(10) 0.4375(2) 0.40284(13) 0.0146(6) Uani d . 1 . .
    C C2 0.12650(10) 0.4891(2) 0.45008(13) 0.0143(6) Uani d . 1 . .
    H H2A 0.0896 0.4966 0.4394 0.017 Uiso calc R 1 . .
    C C3 0.15512(10) 0.5302(2) 0.51342(13) 0.0153(6) Uani d . 1 . .
    C C4 0.20896(10) 0.5139(2) 0.52952(14) 0.0190(6) Uani d . 1 . .
    H H4A 0.2281 0.5394 0.5736 0.023 Uiso calc R 1 . .
    C C5 0.23537(10) 0.4616(2) 0.48317(14) 0.0192(6) Uani d . 1 A .
    C C6 0.20612(10) 0.4258(2) 0.41891(13) 0.0179(6) Uani d . 1 . .
    H H6A 0.2234 0.3928 0.3853 0.022 Uiso calc R 1 . .
    C C7 0.12122(10) 0.3999(2) 0.33291(13) 0.0138(6) Uani d . 1 . .
    C C8 0.12757(10) 0.5938(2) 0.56094(13) 0.0146(6) Uani d . 1 . .
    C C9 0.29516(11) 0.4496(3) 0.50082(15) 0.0298(8) Uani d D 1 . .
    C C13 0.09777(10) -0.0335(2) 0.15251(13) 0.0143(6) Uani d . 1 . .
    C C14 0.06872(10) -0.1106(2) 0.10376(13) 0.0151(6) Uani d . 1 . .
    H H14A 0.0425 -0.0802 0.0671 0.018 Uiso calc R 1 . .
    C C15 0.07813(10) -0.2310(2) 0.10888(13) 0.0138(6) Uani d . 1 . .
    C C16 0.11761(10) -0.2758(2) 0.16168(13) 0.0142(6) Uani d . 1 . .
    H H16A 0.1234 -0.3590 0.1652 0.017 Uiso calc R 1 . .
    C C17 0.14871(10) -0.2000(2) 0.20925(13) 0.0146(6) Uani d . 1 B .
    C C18 0.13744(10) -0.0788(2) 0.20429(13) 0.0164(6) Uani d . 1 . .
    H H18A 0.1574 -0.0259 0.2371 0.020 Uiso calc R 1 . .
    C C19 0.08700(10) 0.0960(2) 0.14760(13) 0.0142(6) Uani d . 1 . .
    C C20 0.04689(10) -0.3146(2) 0.05614(13) 0.0148(6) Uani d . 1 . .
    C C21 0.19303(10) -0.2492(2) 0.26583(14) 0.0187(6) Uani d D 1 . .
    C C25 0.02271(10) 0.6417(2) 0.30652(14) 0.0175(6) Uani d . 1 . .
    H H25A 0.0392 0.5995 0.3471 0.021 Uiso calc R 1 . .
    C C26 0.02324(10) 0.7631(2) 0.30859(14) 0.0183(6) Uani d . 1 . .
    H H26A 0.0395 0.8032 0.3501 0.022 Uiso calc R 1 . .
    C C27 0.0000 0.8278(3) 0.2500 0.0154(8) Uani d S 1 . .
    C C28 0.0000 0.9584(3) 0.2500 0.0139(8) Uani d S 1 . .
    C C29 0.03577(10) 1.0240(2) 0.29771(14) 0.0212(7) Uani d . 1 . .
    H H29A 0.0615 0.9842 0.3313 0.025 Uiso calc R 1 . .
    C C30 0.03423(10) 1.1455(2) 0.29664(14) 0.0200(6) Uani d . 1 . .
    H H30A 0.0587 1.1876 0.3307 0.024 Uiso calc R 1 . .
    C C10 0.3204(3) 0.5629(6) 0.4881(6) 0.0346(8) Uani d PD 0.64(2) A 1
    H H10A 0.3078 0.6268 0.5143 0.052 Uiso calc PR 0.64(2) A 1
    H H10B 0.3118 0.5815 0.4383 0.052 Uiso calc PR 0.64(2) A 1
    H H10C 0.3583 0.5553 0.5035 0.052 Uiso calc PR 0.64(2) A 1
    C C11 0.3152(4) 0.3482(11) 0.4639(7) 0.0346(8) Uani d PD 0.64(2) A 1
    H H11A 0.3003 0.2735 0.4765 0.052 Uiso calc PR 0.64(2) A 1
    H H11B 0.3533 0.3449 0.4778 0.052 Uiso calc PR 0.64(2) A 1
    H H11C 0.3050 0.3602 0.4135 0.052 Uiso calc PR 0.64(2) A 1
    C C12 0.3125(3) 0.4137(9) 0.5797(4) 0.0346(8) Uani d PD 0.64(2) A 1
    H H12A 0.2922 0.3448 0.5892 0.052 Uiso calc PR 0.64(2) A 1
    H H12B 0.3064 0.4804 0.6091 0.052 Uiso calc PR 0.64(2) A 1
    H H12C 0.3497 0.3935 0.5900 0.052 Uiso calc PR 0.64(2) A 1
    C C22 0.2377(5) -0.1604(13) 0.2822(5) 0.0257(16) Uani d PD 0.85(3) B 1
    H H22A 0.2260 -0.0887 0.3027 0.039 Uiso calc PR 0.85(3) B 1
    H H22B 0.2490 -0.1394 0.2392 0.039 Uiso calc PR 0.85(3) B 1
    H H22C 0.2670 -0.1958 0.3153 0.039 Uiso calc PR 0.85(3) B 1
    C C23 0.1707(3) -0.2688(9) 0.3319(3) 0.0387(18) Uani d PD 0.85(3) B 1
    H H23A 0.1565 -0.1939 0.3453 0.058 Uiso calc PR 0.85(3) B 1
    H H23B 0.1985 -0.2966 0.3699 0.058 Uiso calc PR 0.85(3) B 1
    H H23C 0.1429 -0.3284 0.3222 0.058 Uiso calc PR 0.85(3) B 1
    C C24 0.2143(3) -0.3666(6) 0.2451(5) 0.039(2) Uani d PD 0.85(3) B 1
    H H24A 0.1865 -0.4264 0.2379 0.058 Uiso calc PR 0.85(3) B 1
    H H24B 0.2432 -0.3930 0.2821 0.058 Uiso calc PR 0.85(3) B 1
    H H24C 0.2268 -0.3559 0.2018 0.058 Uiso calc PR 0.85(3) B 1
    C C10' 0.3139(5) 0.5649(11) 0.4642(9) 0.0346(8) Uani d PD 0.36(2) A 2
    H H10D 0.3521 0.5689 0.4749 0.052 Uiso calc PR 0.36(2) A 2
    H H10E 0.2997 0.6365 0.4817 0.052 Uiso calc PR 0.36(2) A 2
    H H10F 0.3013 0.5596 0.4136 0.052 Uiso calc PR 0.36(2) A 2
    C C11' 0.3096(7) 0.341(2) 0.4596(13) 0.0346(8) Uani d PD 0.36(2) A 2
    H H11D 0.2862 0.2743 0.4637 0.052 Uiso calc PR 0.36(2) A 2
    H H11E 0.3457 0.3171 0.4787 0.052 Uiso calc PR 0.36(2) A 2
    H H11F 0.3059 0.3619 0.4104 0.052 Uiso calc PR 0.36(2) A 2
    C C12' 0.3191(5) 0.4493(16) 0.5762(6) 0.0346(8) Uani d PD 0.36(2) A 2
    H H12D 0.3041 0.3847 0.5992 0.052 Uiso calc PR 0.36(2) A 2
    H H12E 0.3122 0.5254 0.5968 0.052 Uiso calc PR 0.36(2) A 2
    H H12F 0.3569 0.4376 0.5826 0.052 Uiso calc PR 0.36(2) A 2
    C C22' 0.238(3) -0.164(8) 0.296(3) 0.0257(16) Uani d PD 0.15(3) B 2
    H H22D 0.2245 -0.0978 0.3195 0.039 Uiso calc PR 0.15(3) B 2
    H H22E 0.2533 -0.1330 0.2580 0.039 Uiso calc PR 0.15(3) B 2
    H H22F 0.2647 -0.2066 0.3294 0.039 Uiso calc PR 0.15(3) B 2
    C C23' 0.173(2) -0.307(5) 0.326(2) 0.0387(18) Uani d PD 0.15(3) B 2
    H H23D 0.1353 -0.2925 0.3199 0.058 Uiso calc PR 0.15(3) B 2
    H H23E 0.1909 -0.2715 0.3704 0.058 Uiso calc PR 0.15(3) B 2
    H H23F 0.1796 -0.3922 0.3267 0.058 Uiso calc PR 0.15(3) B 2
    C C24' 0.2222(15) -0.338(4) 0.226(2) 0.039(2) Uani d PD 0.15(3) B 2
    H H24D 0.2303 -0.2990 0.1850 0.058 Uiso calc PR 0.15(3) B 2
    H H24E 0.1999 -0.4073 0.2113 0.058 Uiso calc PR 0.15(3) B 2
    H H24F 0.2546 -0.3641 0.2570 0.058 Uiso calc PR 0.15(3) B 2
loop_
    _atom_site_aniso_label
    _atom_site_aniso_U_11
    _atom_site_aniso_U_22
    _atom_site_aniso_U_33
    _atom_site_aniso_U_12
    _atom_site_aniso_U_13
    _atom_site_aniso_U_23
    Zn1 0.0133(2) 0.0072(2) 0.0128(2) 0.000 0.00121(17) 0.000
    Zn2 0.01415(15) 0.01061(16) 0.00943(15) -0.00041(12) 0.00094(12)
                                                                    -0.00046(12)
    Zn3 0.01343(15) 0.01206(17) 0.01123(15) -0.00074(12) -0.00054(12)
                                                                    -0.00065(12)
    O1 0.0153(10) 0.0158(10) 0.0149(9) -0.0012(8) -0.0016(8) -0.0011(8)
    O2 0.0185(10) 0.0297(12) 0.0123(9) -0.0010(9) 0.0016(8) -0.0072(8)
    O3 0.0161(10) 0.0217(11) 0.0154(9) 0.0052(8) 0.0027(8) 0.0017(8)
    O4 0.0153(9) 0.0236(11) 0.0126(9) 0.0032(8) 0.0008(8) -0.0054(8)
    O5 0.0270(11) 0.0097(10) 0.0218(10) 0.0020(8) -0.0043(9) -0.0026(8)
    O6 0.0199(10) 0.0126(10) 0.0211(10) 0.0022(8) -0.0037(8) 0.0017(8)
    O7 0.0282(11) 0.0104(10) 0.0216(10) -0.0023(8) -0.0029(9) 0.0005(8)
    O8 0.0192(10) 0.0189(11) 0.0156(9) -0.0038(8) -0.0048(8) 0.0006(8)
    O9 0.0143(9) 0.0083(10) 0.0123(9) 0.0004(8) 0.0023(7) -0.0015(8)
    N1 0.0169(16) 0.0092(16) 0.0153(16) 0.000 0.0042(13) 0.000
    N2 0.0146(15) 0.0115(16) 0.0145(15) 0.000 0.0047(13) 0.000
    C1 0.0157(13) 0.0130(14) 0.0138(13) -0.0014(11) -0.0001(11) 0.0002(11)
    C2 0.0138(13) 0.0139(14) 0.0146(13) 0.0017(11) 0.0015(11) 0.0010(11)
    C3 0.0170(14) 0.0157(15) 0.0134(13) 0.0002(11) 0.0034(11) 0.0011(11)
    C4 0.0183(14) 0.0246(16) 0.0119(13) -0.0028(12) -0.0018(11) -0.0047(12)
    C5 0.0120(13) 0.0268(17) 0.0183(14) -0.0006(12) 0.0024(11) -0.0057(12)
    C6 0.0187(14) 0.0213(16) 0.0151(14) 0.0001(12) 0.0063(11) -0.0042(12)
    C7 0.0208(14) 0.0071(13) 0.0126(13) -0.0007(11) 0.0018(11) 0.0006(11)
    C8 0.0149(13) 0.0135(14) 0.0157(13) -0.0064(11) 0.0035(11) -0.0020(11)
    C9 0.0153(15) 0.048(2) 0.0260(17) -0.0003(14) 0.0031(13) -0.0138(15)
    C13 0.0174(14) 0.0112(14) 0.0145(13) 0.0013(11) 0.0036(11) 0.0020(11)
    C14 0.0147(13) 0.0149(14) 0.0145(13) 0.0018(11) 0.0004(11) 0.0033(11)
    C15 0.0139(13) 0.0140(15) 0.0134(13) -0.0012(11) 0.0023(11) -0.0006(11)
    C16 0.0175(13) 0.0094(14) 0.0152(13) 0.0014(11) 0.0023(11) -0.0006(11)
    C17 0.0135(13) 0.0132(14) 0.0157(13) 0.0000(11) 0.0003(11) 0.0010(11)
    C18 0.0162(13) 0.0130(14) 0.0177(14) -0.0015(11) -0.0015(11) -0.0028(11)
    C19 0.0172(14) 0.0109(14) 0.0153(13) 0.0015(11) 0.0051(11) 0.0014(11)
    C20 0.0117(13) 0.0162(16) 0.0152(13) 0.0007(11) -0.0002(11) 0.0006(12)
    C21 0.0160(14) 0.0148(14) 0.0205(14) 0.0009(12) -0.0072(12) 0.0000(12)
    C25 0.0197(14) 0.0133(15) 0.0179(14) 0.0001(11) 0.0006(12) 0.0012(12)
    C26 0.0207(14) 0.0139(15) 0.0196(14) -0.0019(12) 0.0026(12) -0.0039(12)
    C27 0.0147(19) 0.011(2) 0.023(2) 0.000 0.0079(16) 0.000
    C28 0.0143(18) 0.011(2) 0.0179(19) 0.000 0.0076(16) 0.000
    C29 0.0216(15) 0.0128(15) 0.0254(16) 0.0015(12) -0.0033(13) 0.0031(12)
    C30 0.0200(15) 0.0143(15) 0.0222(15) -0.0014(12) -0.0034(12) -0.0008(12)
    C10 0.0152(15) 0.0541(19) 0.0319(15) -0.0008(13) -0.0013(13) -0.0144(15)
    C11 0.0152(15) 0.0541(19) 0.0319(15) -0.0008(13) -0.0013(13) -0.0144(15)
    C12 0.0152(15) 0.0541(19) 0.0319(15) -0.0008(13) -0.0013(13) -0.0144(15)
    C22 0.0210(16) 0.0226(18) 0.028(4) -0.0050(14) -0.008(3) 0.004(3)
    C23 0.030(2) 0.047(5) 0.034(2) 0.000(4) -0.0062(17) 0.022(3)
    C24 0.036(3) 0.020(3) 0.047(4) 0.013(2) -0.023(2) -0.006(3)
    C10' 0.0152(15) 0.0541(19) 0.0319(15) -0.0008(13) -0.0013(13) -0.0144(15)
    C11' 0.0152(15) 0.0541(19) 0.0319(15) -0.0008(13) -0.0013(13) -0.0144(15)
    C12' 0.0152(15) 0.0541(19) 0.0319(15) -0.0008(13) -0.0013(13) -0.0144(15)
    C22' 0.0210(16) 0.0226(18) 0.028(4) -0.0050(14) -0.008(3) 0.004(3)
    C23' 0.030(2) 0.047(5) 0.034(2) 0.000(4) -0.0062(17) 0.022(3)
    C24' 0.036(3) 0.020(3) 0.047(4) 0.013(2) -0.023(2) -0.006(3)
_geom_special_details
;
All e.s.d.'s (except the e.s.d. in the dihedral angle between two l.s. planes)
are estimated using the full covariance matrix. The cell e.s.d.'s are taken
into account individually in the estimation of e.s.d.'s in distances, angles
and torsion angles; correlations between e.s.d.'s in cell parameters are only
used when they are defined by crystal symmetry. An approximate (isotropic)
treatment of cell e.s.d.'s is used for estimating e.s.d.'s involving l.s.
planes.
;
loop_
    _geom_bond_atom_site_label_1
    _geom_bond_atom_site_label_2
    _geom_bond_site_symmetry_2
    _geom_bond_distance
    _geom_bond_publ_flag
    Zn1 N2 1_545 2.088(3) ?
    Zn1 N1 . 2.088(3) ?
    Zn1 O1 . 2.1323(16) ?
    Zn1 O1 2 2.1323(16) ?
    Zn1 O9 2 2.1947(18) ?
    Zn1 O9 . 2.1947(18) ?
    Zn2 O2 . 1.9136(17) ?
    Zn2 O5 . 1.9398(18) ?
    Zn2 O4 6_565 1.9539(18) ?
    Zn2 O9 . 1.9992(16) ?
    Zn2 Zn3 . 2.9223(4) ?
    Zn3 O8 5 1.8764(17) ?
    Zn3 O3 6_565 1.9609(19) ?
    Zn3 O9 . 1.9893(17) ?
    Zn3 O6 . 2.0022(17) ?
    O1 C7 . 1.251(3) ?
    O2 C7 . 1.270(3) ?
    O3 C8 . 1.258(3) ?
    O3 Zn3 6_566 1.9609(19) ?
    O4 C8 . 1.266(3) ?
    O4 Zn2 6_566 1.9539(18) ?
    O5 C19 . 1.276(3) ?
    O6 C19 . 1.260(3) ?
    O7 C20 . 1.226(3) ?
    O8 C20 . 1.290(3) ?
    O8 Zn3 5 1.8764(17) ?
    O9 H9 . 0.838(10) ?
    N1 C25 . 1.345(3) ?
    N1 C25 2 1.345(3) ?
    N2 C30 2 1.340(3) ?
    N2 C30 . 1.340(3) ?
    N2 Zn1 1_565 2.088(3) ?
    C1 C2 . 1.377(4) ?
    C1 C6 . 1.397(4) ?
    C1 C7 . 1.499(3) ?
    C2 C3 . 1.390(3) ?
    C2 H2A . 0.9500 ?
    C3 C4 . 1.392(4) ?
    C3 C8 . 1.478(4) ?
    C4 C5 . 1.384(4) ?
    C4 H4A . 0.9500 ?
    C5 C6 . 1.391(3) ?
    C5 C9 . 1.538(4) ?
    C6 H6A . 0.9500 ?
    C9 C10 . 1.482(7) ?
    C9 C12' . 1.482(12) ?
    C9 C11 . 1.503(10) ?
    C9 C11' . 1.559(16) ?
    C9 C12 . 1.573(8) ?
    C9 C10' . 1.611(12) ?
    C13 C18 . 1.390(3) ?
    C13 C14 . 1.394(3) ?
    C13 C19 . 1.485(3) ?
    C14 C15 . 1.377(4) ?
    C14 H14A . 0.9500 ?
    C15 C16 . 1.396(3) ?
    C15 C20 . 1.508(3) ?
    C16 C17 . 1.395(3) ?
    C16 H16A . 0.9500 ?
    C17 C18 . 1.395(4) ?
    C17 C21 . 1.533(3) ?
    C18 H18A . 0.9500 ?
    C21 C24 . 1.523(5) ?
    C21 C22 . 1.523(5) ?
    C21 C23' . 1.54(2) ?
    C21 C22' . 1.54(2) ?
    C21 C23 . 1.545(6) ?
    C21 C24' . 1.564(19) ?
    C25 C26 . 1.368(4) ?
    C25 H25A . 0.9500 ?
    C26 C27 . 1.390(3) ?
    C26 H26A . 0.9500 ?
    C27 C26 2 1.390(3) ?
    C27 C28 . 1.470(5) ?
    C28 C29 . 1.391(3) ?
    C28 C29 2 1.391(3) ?
    C29 C30 . 1.369(4) ?
    C29 H29A . 0.9500 ?
    C30 H30A . 0.9500 ?
    C10 H10A . 0.9800 ?
    C10 H10B . 0.9800 ?
    C10 H10C . 0.9800 ?
    C11 H11A . 0.9800 ?
    C11 H11B . 0.9800 ?
    C11 H11C . 0.9800 ?
    C12 H12A . 0.9800 ?
    C12 H12B . 0.9800 ?
    C12 H12C . 0.9800 ?
    C22 H22A . 0.9800 ?
    C22 H22B . 0.9800 ?
    C22 H22C . 0.9800 ?
    C23 H23A . 0.9800 ?
    C23 H23B . 0.9800 ?
    C23 H23C . 0.9800 ?
    C24 H24A . 0.9800 ?
    C24 H24B . 0.9800 ?
    C24 H24C . 0.9800 ?
    C10' H10D . 0.9800 ?
    C10' H10E . 0.9800 ?
    C10' H10F . 0.9800 ?
    C11' H11D . 0.9800 ?
    C11' H11E . 0.9800 ?
    C11' H11F . 0.9800 ?
    C12' H12D . 0.9800 ?
    C12' H12E . 0.9800 ?
    C12' H12F . 0.9800 ?
    C22' H22D . 0.9800 ?
    C22' H22E . 0.9800 ?
    C22' H22F . 0.9800 ?
    C23' H23D . 0.9800 ?
    C23' H23E . 0.9800 ?
    C23' H23F . 0.9800 ?
    C24' H24D . 0.9800 ?
    C24' H24E . 0.9800 ?
    C24' H24F . 0.9800 ?
loop_
    _geom_angle_atom_site_label_1
    _geom_angle_atom_site_label_2
    _geom_angle_atom_site_label_3
    _geom_angle_site_symmetry_1
    _geom_angle_site_symmetry_3
    _geom_angle
    _geom_angle_publ_flag
    N2 Zn1 N1 1_545 . 180.0 ?
    N2 Zn1 O1 1_545 . 91.42(5) ?
    N1 Zn1 O1 . . 88.58(5) ?
    N2 Zn1 O1 1_545 2 91.42(5) ?
    N1 Zn1 O1 . 2 88.58(5) ?
    O1 Zn1 O1 . 2 177.16(10) ?
    N2 Zn1 O9 1_545 2 89.19(5) ?
    N1 Zn1 O9 . 2 90.81(5) ?
    O1 Zn1 O9 . 2 87.82(6) ?
    O1 Zn1 O9 2 2 92.22(6) ?
    N2 Zn1 O9 1_545 . 89.19(5) ?
    N1 Zn1 O9 . . 90.81(5) ?
    O1 Zn1 O9 . . 92.22(6) ?
    O1 Zn1 O9 2 . 87.82(6) ?
    O9 Zn1 O9 2 . 178.38(10) ?
    O2 Zn2 O5 . . 104.87(8) ?
    O2 Zn2 O4 . 6_565 110.89(8) ?
    O5 Zn2 O4 . 6_565 111.02(8) ?
    O2 Zn2 O9 . . 117.59(8) ?
    O5 Zn2 O9 . . 111.42(8) ?
    O4 Zn2 O9 6_565 . 101.18(7) ?
    O2 Zn2 Zn3 . . 159.36(6) ?
    O5 Zn2 Zn3 . . 82.50(5) ?
    O4 Zn2 Zn3 6_565 . 83.33(5) ?
    O9 Zn2 Zn3 . . 42.76(5) ?
    O8 Zn3 O3 5 6_565 112.44(8) ?
    O8 Zn3 O9 5 . 132.46(8) ?
    O3 Zn3 O9 6_565 . 101.90(7) ?
    O8 Zn3 O6 5 . 99.38(7) ?
    O3 Zn3 O6 6_565 . 102.14(8) ?
    O9 Zn3 O6 . . 104.54(7) ?
    O8 Zn3 Zn2 5 . 171.76(6) ?
    O3 Zn3 Zn2 6_565 . 75.75(5) ?
    O9 Zn3 Zn2 . . 43.02(5) ?
    O6 Zn3 Zn2 . . 77.40(5) ?
    C7 O1 Zn1 . . 146.93(18) ?
    C7 O2 Zn2 . . 120.80(16) ?
    C8 O3 Zn3 . 6_566 129.98(17) ?
    C8 O4 Zn2 . 6_566 121.73(16) ?
    C19 O5 Zn2 . . 125.86(16) ?
    C19 O6 Zn3 . . 129.49(16) ?
    C20 O8 Zn3 . 5 128.72(17) ?
    Zn3 O9 Zn2 . . 94.23(7) ?
    Zn3 O9 Zn1 . . 133.63(9) ?
    Zn2 O9 Zn1 . . 109.25(7) ?
    Zn3 O9 H9 . . 106(2) ?
    Zn2 O9 H9 . . 105(2) ?
    Zn1 O9 H9 . . 106(3) ?
    C25 N1 C25 . 2 116.6(3) ?
    C25 N1 Zn1 . . 121.72(16) ?
    C25 N1 Zn1 2 . 121.72(16) ?
    C30 N2 C30 2 . 116.6(3) ?
    C30 N2 Zn1 2 1_565 121.70(16) ?
    C30 N2 Zn1 . 1_565 121.70(16) ?
    C2 C1 C6 . . 120.0(2) ?
    C2 C1 C7 . . 119.6(2) ?
    C6 C1 C7 . . 120.4(2) ?
    C1 C2 C3 . . 119.8(2) ?
    C1 C2 H2A . . 120.1 ?
    C3 C2 H2A . . 120.1 ?
    C4 C3 C2 . . 119.4(2) ?
    C4 C3 C8 . . 121.7(2) ?
    C2 C3 C8 . . 118.8(2) ?
    C5 C4 C3 . . 121.9(2) ?
    C5 C4 H4A . . 119.0 ?
    C3 C4 H4A . . 119.0 ?
    C4 C5 C6 . . 117.5(2) ?
    C4 C5 C9 . . 121.0(2) ?
    C6 C5 C9 . . 121.4(3) ?
    C5 C6 C1 . . 121.3(3) ?
    C5 C6 H6A . . 119.4 ?
    C1 C6 H6A . . 119.4 ?
    O1 C7 O2 . . 125.0(2) ?
    O1 C7 C1 . . 118.4(2) ?
    O2 C7 C1 . . 116.6(2) ?
    O3 C8 O4 . . 125.6(2) ?
    O3 C8 C3 . . 116.5(2) ?
    O4 C8 C3 . . 117.9(2) ?
    C10 C9 C12' . . 93.3(5) ?
    C10 C9 C11 . . 111.1(7) ?
    C12' C9 C11 . . 111.2(8) ?
    C10 C9 C5 . . 110.8(4) ?
    C12' C9 C5 . . 115.1(6) ?
    C11 C9 C5 . . 113.5(4) ?
    C10 C9 C11' . . 115.2(11) ?
    C12' C9 C11' . . 114.7(11) ?
    C5 C9 C11' . . 107.3(7) ?
    C10 C9 C12 . . 109.8(3) ?
    C11 C9 C12 . . 102.8(7) ?
    C5 C9 C12 . . 108.4(4) ?
    C11' C9 C12 . . 104.9(11) ?
    C12' C9 C10' . . 110.0(5) ?
    C11 C9 C10' . . 103.2(8) ?
    C5 C9 C10' . . 102.7(5) ?
    C11' C9 C10' . . 105.9(12) ?
    C12 C9 C10' . . 126.5(5) ?
    C18 C13 C14 . . 119.4(2) ?
    C18 C13 C19 . . 120.7(2) ?
    C14 C13 C19 . . 119.9(2) ?
    C15 C14 C13 . . 119.9(2) ?
    C15 C14 H14A . . 120.0 ?
    C13 C14 H14A . . 120.0 ?
    C14 C15 C16 . . 120.2(2) ?
    C14 C15 C20 . . 120.0(2) ?
    C16 C15 C20 . . 119.7(2) ?
    C17 C16 C15 . . 121.0(2) ?
    C17 C16 H16A . . 119.5 ?
    C15 C16 H16A . . 119.5 ?
    C16 C17 C18 . . 117.8(2) ?
    C16 C17 C21 . . 120.8(2) ?
    C18 C17 C21 . . 121.4(2) ?
    C13 C18 C17 . . 121.7(2) ?
    C13 C18 H18A . . 119.2 ?
    C17 C18 H18A . . 119.2 ?
    O6 C19 O5 . . 124.0(2) ?
    O6 C19 C13 . . 118.5(2) ?
    O5 C19 C13 . . 117.4(2) ?
    O7 C20 O8 . . 126.4(2) ?
    O7 C20 C15 . . 120.8(2) ?
    O8 C20 C15 . . 112.8(2) ?
    C24 C21 C22 . . 108.6(8) ?
    C24 C21 C17 . . 112.6(3) ?
    C22 C21 C17 . . 110.4(6) ?
    C24 C21 C23' . . 92.6(19) ?
    C22 C21 C23' . . 119(2) ?
    C17 C21 C23' . . 112(2) ?
    C24 C21 C22' . . 111(4) ?
    C17 C21 C22' . . 117(3) ?
    C23' C21 C22' . . 109(3) ?
    C24 C21 C23 . . 108.9(3) ?
    C22 C21 C23 . . 109.0(5) ?
    C17 C21 C23 . . 107.3(3) ?
    C22' C21 C23 . . 99(3) ?
    C22 C21 C24' . . 95.3(18) ?
    C17 C21 C24' . . 104.2(15) ?
    C23' C21 C24' . . 113(2) ?
    C22' C21 C24' . . 100(4) ?
    C23 C21 C24' . . 129.5(17) ?
    N1 C25 C26 . . 123.4(2) ?
    N1 C25 H25A . . 118.3 ?
    C26 C25 H25A . . 118.3 ?
    C25 C26 C27 . . 120.0(3) ?
    C25 C26 H26A . . 120.0 ?
    C27 C26 H26A . . 120.0 ?
    C26 C27 C26 2 . 116.8(3) ?
    C26 C27 C28 2 . 121.62(17) ?
    C26 C27 C28 . . 121.62(17) ?
    C29 C28 C29 . 2 115.9(3) ?
    C29 C28 C27 . . 122.07(17) ?
    C29 C28 C27 2 . 122.07(17) ?
    C30 C29 C28 . . 120.5(3) ?
    C30 C29 H29A . . 119.8 ?
    C28 C29 H29A . . 119.8 ?
    N2 C30 C29 . . 123.3(2) ?
    N2 C30 H30A . . 118.4 ?
    C29 C30 H30A . . 118.4 ?
    C9 C10 H10A . . 109.5 ?
    C9 C10 H10B . . 109.5 ?
    C9 C10 H10C . . 109.5 ?
    C9 C11 H11A . . 109.5 ?
    C9 C11 H11B . . 109.5 ?
    C9 C11 H11C . . 109.5 ?
    C9 C12 H12A . . 109.5 ?
    C9 C12 H12B . . 109.5 ?
    C9 C12 H12C . . 109.5 ?
    C21 C22 H22A . . 109.5 ?
    C21 C22 H22B . . 109.5 ?
    C21 C22 H22C . . 109.5 ?
    C21 C23 H23A . . 109.5 ?
    C21 C23 H23B . . 109.5 ?
    C21 C23 H23C . . 109.5 ?
    C21 C24 H24A . . 109.5 ?
    C21 C24 H24B . . 109.5 ?
    C21 C24 H24C . . 109.5 ?
    C9 C10' H10D . . 109.5 ?
    C9 C10' H10E . . 109.5 ?
    H10D C10' H10E . . 109.5 ?
    C9 C10' H10F . . 109.5 ?
    H10D C10' H10F . . 109.5 ?
    H10E C10' H10F . . 109.5 ?
    C9 C11' H11D . . 109.5 ?
    C9 C11' H11E . . 109.5 ?
    H11D C11' H11E . . 109.5 ?
    C9 C11' H11F . . 109.5 ?
    H11D C11' H11F . . 109.5 ?
    H11E C11' H11F . . 109.5 ?
    C9 C12' H12D . . 109.5 ?
    C9 C12' H12E . . 109.5 ?
    H12D C12' H12E . . 109.5 ?
    C9 C12' H12F . . 109.5 ?
    H12D C12' H12F . . 109.5 ?
    H12E C12' H12F . . 109.5 ?
    C21 C22' H22D . . 109.5 ?
    C21 C22' H22E . . 109.5 ?
    H22D C22' H22E . . 109.5 ?
    C21 C22' H22F . . 109.5 ?
    H22D C22' H22F . . 109.5 ?
    H22E C22' H22F . . 109.5 ?
    C21 C23' H23D . . 109.5 ?
    C21 C23' H23E . . 109.5 ?
    H23D C23' H23E . . 109.5 ?
    C21 C23' H23F . . 109.5 ?
    H23D C23' H23F . . 109.5 ?
    H23E C23' H23F . . 109.5 ?
    C21 C24' H24D . . 109.5 ?
    C21 C24' H24E . . 109.5 ?
    H24D C24' H24E . . 109.5 ?
    C21 C24' H24F . . 109.5 ?
    H24D C24' H24F . . 109.5 ?
    H24E C24' H24F . . 109.5 ?
loop_
    _geom_hbond_atom_site_label_D
    _geom_hbond_atom_site_label_H
    _geom_hbond_atom_site_label_A
    _geom_hbond_site_symmetry_A
    _geom_hbond_distance_DH
    _geom_hbond_distance_HA
    _geom_hbond_distance_DA
    _geom_hbond_angle_DHA
    O9 H9 O7 1_565 0.838(10) 2.04(2) 2.783(3) 148(3)
data_global
_journal_date_recd_electronic     2009-06-15
_journal_date_accepted     2009-08-08
_journal_name_full     'Acta Crystallographica, Section E'
_journal_year     2009
_journal_volume     65
_journal_issue      9
_journal_page_first     m1078
_journal_page_last     m1079
_journal_paper_category     QM
_journal_coeditor_code     DN2465
_publ_contact_author
;
     Dr. Shi-Yao Yang
     Department of Chemistry
     Xiamen University
     Xiamen 361005
     China
;
_publ_contact_author_email     syyang@xmu.edu.cn
_publ_contact_author_fax     86-592-2183047
_publ_contact_author_phone     86-592-2186175
_publ_section_title
;\
Poly[(\m~2~-4,4'-bipyridine)bis(\m~4~-5-<i>tert</i>-butylisophthalato)\
bis(\m~3~-5-<i>tert</i>-butylisophthalato)di-\m~3~-hydroxido-pentazinc(II)]
;
loop_
    _publ_author_name
    _publ_author_address
    'Zhou, Dong-Sheng'
;
      Department of Chemistry
      Xiamen University
      Xiamen 361005
      People's Republic of China
;
    'Sun, Di'
;
      Department of Chemistry
      Xiamen University
      Xiamen 361005
      People's Republic of China
;
    'Yang, Shi-Yao'
;
      Department of Chemistry
      Xiamen University
      Xiamen 361005
      People's Republic of China
;
    'Huang, Rong-Bin'
;
      Department of Chemistry
      Xiamen University
      Xiamen 361005
      People's Republic of China
;
