# Supplementary material for: Poly[(μ2-4,4′-bipyridine)bis­(μ4-5-tert-butyl­isophthalato)bis­(μ3-5-tert-butyl­isophthalato)di-μ3-hydroxido-penta­zinc(II)]
Source: Acta Crystallogr Sect E Struct Rep Online. 2009 Aug 15;65(Pt 9):m1078–9. doi: 10.1107/S1600536809031365 (PMC2969937; doi:10.1107/S1600536809031365)
Supplement: Supplementary file 2 [file e-65-m1078-Isup2.hkl]

# 
# h,k,l, Fc-squared, Fo-squared, sigma(Fo-squared) and status flag 
# 
data_I 
_shelx_title ' 080505ZDS in C2/c' 
_shelx_refln_list_code          4 
_shelx_F_calc_maximum      950.46 
_exptl_crystal_F_000      2856.00 
_reflns_d_resolution_high  0.8107 
 
loop_ 
 _symmetry_equiv_pos_as_xyz 
 'x, y, z' 
 '-x, y, -z+1/2' 
 'x+1/2, y+1/2, z' 
 '-x+1/2, y+1/2, -z+1/2' 
 '-x, -y, -z' 
 'x, -y, z-1/2' 
 '-x+1/2, -y+1/2, -z' 
 'x+1/2, -y+1/2, z-1/2' 
 
_cell_length_a    26.1995 
_cell_length_b    11.2592 
_cell_length_c    19.6223 
_cell_angle_alpha  90.000 
_cell_angle_beta  102.044 
_cell_angle_gamma  90.000 
 
_shelx_F_squared_multiplier     1.000 
 
loop_ 
 _refln_index_h 
 _refln_index_k 
 _refln_index_l 
 _refln_F_squared_calc 
 _refln_F_squared_meas 
 _refln_F_squared_sigma 
 _refln_observed_status 
   4   0   0      134.00      284.26     89.99 o 
   6   0   0    84374.52    83628.73    814.99 o 
   8   0   0    68352.55    64062.32    819.58 o 
  10   0   0     7150.79     5522.55    396.04 o 
  12   0   0    75802.84    78304.28   2361.97 o 
  14   0   0    31354.65    28145.65    537.69 o 
  16   0   0     5503.10     5176.00    401.19 o 
  18   0   0     3873.45     4239.41    237.14 o 
  20   0   0     1457.96     1282.89    215.80 o 
  22   0   0    11084.64    10189.84    356.80 o 
  24   0   0      921.45      923.50    286.06 o 
  26   0   0    49257.60    49695.97   1424.17 o 
  28   0   0    19794.54    21324.90   1068.95 o 
  30   0   0       86.62      438.37    610.46 o 
   3   1   0       46.83      198.39     73.25 o 
   5   1   0        2.04      109.93    104.13 o 
   7   1   0    53733.69    55228.37    764.60 o 
   9   1   0    46316.92    48246.10    799.92 o 
  11   1   0    19645.51    20748.66    484.63 o 
  13   1   0     1716.24     2449.62    207.99 o 
  15   1   0      110.65      152.56    187.58 o 
  17   1   0       64.52      193.47    233.03 o 
  19   1   0     4821.10     4420.15    192.93 o 
  21   1   0     5625.49     6190.45    221.79 o 
  23   1   0     1118.95      877.23    214.86 o 
  25   1   0     9635.29     9215.18    348.38 o 
  27   1   0     5165.71     6091.37    419.62 o 
  29   1   0      239.08      763.14    503.15 o 
  31   1   0      107.47      316.88    517.46 o 
   0   2   0    22127.40    20580.51    220.74 o 
   2   2   0    99939.40   100080.03    610.05 o 
   4   2   0     8191.35     8363.96    106.74 o 
   6   2   0      264.44      272.63    116.21 o 
   8   2   0     5660.35     6036.30    228.55 o 
  10   2   0      921.80     1654.76    312.73 o 
  12   2   0    11394.03    10504.65    529.75 o 
  14   2   0    68023.95    67866.77   1192.72 o 
  16   2   0     7424.29     7050.78    317.88 o 
  18   2   0     3497.85     3411.01    164.84 o 
  20   2   0    23281.11    23190.30    318.23 o 
  22   2   0    22454.60    23426.38    452.47 o 
  24   2   0     6246.19     6175.04    311.24 o 
  26   2   0     1457.11     1557.34    290.26 o 
  28   2   0      139.41       57.29    381.98 o 
  30   2   0     1069.20      730.47    411.29 o 
   1   3   0   152398.92   159568.69   1494.94 o 
   3   3   0    23134.17    25463.58    320.89 o 
   5   3   0     6346.60     6860.15     98.40 o 
   7   3   0    11011.31    10164.26    126.31 o 
   9   3   0    35024.14    32727.65    429.12 o 
  11   3   0     1856.80     1800.61    194.49 o 
  13   3   0    51954.79    50873.39    724.44 o 
  15   3   0    28736.03    29056.58    255.07 o 
  17   3   0     1635.02     1386.32    101.29 o 
  19   3   0        4.59        2.10    181.49 o 
  21   3   0    18954.75    18364.54    417.61 o 
  23   3   0     5100.10     4715.00    334.99 o 
  25   3   0       41.46       85.17    269.15 o 
  27   3   0     8905.56     8912.39    396.00 o 
  29   3   0     1099.46     1287.20    408.12 o 
   0   4   0   122866.88   121516.44   1016.82 o 
   2   4   0    16312.98    16374.30    159.98 o 
   4   4   0    11409.73    11917.37    127.79 o 
   6   4   0     5488.82     5628.32    100.74 o 
   8   4   0    14554.95    15047.32    216.19 o 
  10   4   0     2287.23     2174.44    164.52 o 
  12   4   0      199.35       -1.35    143.45 o 
  14   4   0     5338.63     5915.13    241.42 o 
  16   4   0    18035.67    17855.62    338.23 o 
  18   4   0    19350.19    17739.21    362.78 o 
  20   4   0     8678.13     8649.52    276.18 o 
  22   4   0     3536.28     2896.07    298.84 o 
  24   4   0     1919.85     1739.45    286.79 o 
  26   4   0     9898.09    10538.64    423.55 o 
  28   4   0     5241.63     5520.72    390.04 o 
  30   4   0     1563.55     1139.38    407.88 o 
   1   5   0       78.14      273.06     84.50 o 
   3   5   0      150.61      364.65     91.64 o 
   5   5   0     4052.31     4586.99    130.63 o 
   7   5   0    12690.07    13216.59    214.51 o 
   9   5   0      831.03      745.01    142.23 o 
  11   5   0     6486.73     6308.93    218.19 o 
  13   5   0    70101.08    69530.26    616.35 o 
  15   5   0    47838.36    47891.79    876.83 o 
  17   5   0     6787.46     6628.76    254.39 o 
  19   5   0    20858.17    20784.64    405.28 o 
  21   5   0    29981.10    28907.48    610.16 o 
  23   5   0    13512.05    14134.18    425.79 o 
  25   5   0     7720.02     7365.77    506.09 o 
  27   5   0     4426.24     3709.36    365.43 o 
  29   5   0     1692.50     1410.32    353.36 o 
   0   6   0      495.88      276.34    278.01 o 
   2   6   0      932.38      952.17    104.20 o 
   4   6   0    20273.20    19506.93    281.99 o 
   6   6   0    31107.75    31082.74    621.79 o 
   8   6   0    18564.01    18908.59    372.28 o 
  10   6   0     5266.69     4916.57    216.43 o 
  12   6   0    17162.14    17496.52    345.99 o 
  14   6   0    45388.18    45877.71   1324.94 o 
  16   6   0     1109.18     1206.74    195.96 o 
  18   6   0    13289.42    12935.67    538.38 o 
  20   6   0     1264.84      988.24    323.75 o 
  22   6   0    15820.16    16125.32    538.26 o 
  24   6   0     2975.30     3308.71    335.81 o 
  26   6   0      221.97      372.42    305.49 o 
  28   6   0      272.10      183.96    326.99 o 
   1   7   0    10529.78    10941.23    334.74 o 
   3   7   0    42093.77    42453.02    775.09 o 
   5   7   0    29725.31    30073.09    317.15 o 
   7   7   0     1105.45     1096.47    146.70 o 
   9   7   0    14181.38    15197.27    253.03 o 
  11   7   0    14714.37    14486.31    509.51 o 
  13   7   0     7459.54     8397.78    545.40 o 
  15   7   0    11414.84    11775.68    494.99 o 
  17   7   0     6974.62     6218.43    425.03 o 
  19   7   0     7445.98     7312.68    562.13 o 
  21   7   0      493.44      369.88    400.87 o 
  23   7   0      276.36      255.57    398.50 o 
  25   7   0      195.72      130.54    369.20 o 
  27   7   0      111.48      158.27    460.85 o 
   0   8   0     2473.15     2371.22    145.79 o 
   2   8   0       23.54       21.24     96.57 o 
   4   8   0      840.30      675.81    120.07 o 
   6   8   0     1032.21      899.40    179.10 o 
   8   8   0     4575.37     4504.46    243.24 o 
  10   8   0       79.03       42.10    170.22 o 
  12   8   0     4111.82     4359.99    300.27 o 
  14   8   0    11830.42    12178.76    527.21 o 
  16   8   0     3891.23     3771.13    569.22 o 
  18   8   0      567.63      561.07    370.78 o 
  20   8   0      746.17      803.50    356.11 o 
  22   8   0     4766.75     4622.64    627.72 o 
  24   8   0     4305.44     4191.21    540.58 o 
   1   9   0     5892.60     5865.49    335.78 o 
   3   9   0    11811.07    12188.89    430.35 o 
   5   9   0    40861.64    40912.66    940.64 o 
   7   9   0     8110.64     8741.52    372.06 o 
   9   9   0      128.58      226.97    232.90 o 
  11   9   0      126.58       14.67    341.25 o 
  13   9   0     1638.19     1532.54    378.24 o 
  15   9   0     3531.03     3165.52    453.22 o 
  17   9   0      648.22      720.79    415.20 o 
  19   9   0     3207.24     3273.08    472.20 o 
  21   9   0     1590.54     1819.65    486.68 o 
  23   9   0     9222.77     9002.38    609.61 o 
   0  10   0     8350.27     9083.41    602.53 o 
   2  10   0    31780.63    33064.41    660.75 o 
   4  10   0    19391.70    21880.75    559.28 o 
   6  10   0    14605.00    15420.71    486.97 o 
   8  10   0      662.51      564.64    522.74 o 
  10  10   0     3404.99     3190.03    383.54 o 
  12  10   0       70.79       -2.04    381.36 o 
  14  10   0     5474.10     5420.77    481.51 o 
  16  10   0      609.42      344.78    405.44 o 
  18  10   0     5846.98     5915.57    634.27 o 
  20  10   0     1296.97      889.90    455.54 o 
   1  11   0    15127.11    14896.40    533.29 o 
   3  11   0     3484.75     3156.23    372.00 o 
   5  11   0      150.34      119.78    301.34 o 
   7  11   0      479.58      384.71    546.52 o 
   9  11   0     1444.10     1324.04    597.65 o 
  11  11   0       62.70       32.86    361.61 o 
  13  11   0     4125.06     4101.82    471.48 o 
  15  11   0      530.25      138.91    420.72 o 
  17  11   0     1281.01     1052.24    445.38 o 
  19  11   0      918.35     1024.63    481.70 o 
   0  12   0     1873.65     1779.02    555.40 o 
   2  12   0     4771.42     5625.85    441.14 o 
   4  12   0    26678.81    26959.19   1056.35 o 
   6  12   0     5920.40     5524.56    709.50 o 
   8  12   0     4501.98     4670.84    725.86 o 
  10  12   0     7006.09     6910.39    731.01 o 
  12  12   0     2542.71     2022.93    468.84 o 
  14  12   0      992.65      689.76    407.11 o 
   1  13   0     1015.52     1142.64    406.94 o 
   3  13   0    10265.00    10133.31    835.71 o 
   5  13   0    12085.40    12721.02    872.64 o 
   7  13   0      929.47     1180.19    670.99 o 
   9  13   0     1299.98     1410.91    465.90 o 
  11  13   0      235.97      325.28    419.72 o 
 -31   1   1     2221.28     2457.59    534.40 o 
 -29   1   1     6708.78     6651.58    685.32 o 
 -27   1   1    29274.74    30834.71    839.88 o 
 -25   1   1    15237.39    16065.91    412.09 o 
 -23   1   1      357.91      248.93    174.34 o 
 -21   1   1     1122.36     1217.17    271.64 o 
 -19   1   1     4090.63     3898.32    249.81 o 
 -17   1   1     7139.82     6921.37    274.33 o 
 -15   1   1     6708.06     6934.29    330.22 o 
 -13   1   1    95783.55    95581.55   1062.40 o 
 -11   1   1    33858.59    33554.18    408.69 o 
  -9   1   1      100.58      147.08    152.56 o 
  -7   1   1    14888.63    14942.91    289.28 o 
  -5   1   1    61073.57    62724.30    827.16 o 
  -3   1   1     1622.23     1965.94    112.97 o 
   1   1   1    93302.56    95452.66    509.60 o 
   3   1   1    55666.65    56753.71    321.91 o 
   5   1   1    24926.84    25968.85    223.67 o 
   7   1   1    30235.42    29967.17    333.71 o 
   9   1   1   114578.70   113628.01    966.13 o 
  11   1   1    22391.33    20902.86    260.81 o 
  13   1   1       52.31      104.79    109.51 o 
  15   1   1      152.38      194.56    126.75 o 
  17   1   1     2820.20     2692.17    162.48 o 
  19   1   1     8596.69     8629.94    222.92 o 
  21   1   1     6651.31     6830.74    229.40 o 
  23   1   1     8429.52     8030.20    307.78 o 
  25   1   1      334.19      314.37    240.48 o 
  27   1   1     3235.66     3098.31    520.97 o 
  29   1   1      776.83      847.87    439.63 o 
  31   1   1     5169.31     5429.64    620.88 o 
 -30   2   1     2477.06     2114.34    410.42 o 
 -28   2   1    19248.29    20377.47    633.53 o 
 -26   2   1    43118.22    45177.57    743.22 o 
 -24   2   1     1752.92     2013.85    291.30 o 
 -22   2   1     1183.13     1262.63    239.75 o 
 -20   2   1     4453.20     4099.97    311.16 o 
 -18   2   1     4764.40     4391.86    305.12 o 
 -16   2   1      208.75      261.24    218.75 o 
 -14   2   1       52.52      147.27    222.23 o 
 -12   2   1     8219.58     7701.50    475.76 o 
 -10   2   1      150.17      269.05    185.09 o 
  -8   2   1    57411.35    54400.89   1051.98 o 
  -6   2   1     3179.16     3757.33    147.75 o 
  -4   2   1    45364.68    47221.69    404.82 o 
  -2   2   1     4513.10     4288.59    163.67 o 
   0   2   1   219286.50   228096.84   2907.53 o 
   2   2   1    61089.63    61811.92    349.76 o 
   4   2   1    27360.92    30385.17    383.89 o 
   6   2   1      650.54      446.49     92.17 o 
   8   2   1   105141.50   100961.45    750.71 o 
  10   2   1    15843.66    13851.62    159.26 o 
  12   2   1    36410.71    38278.48    329.34 o 
  14   2   1    14780.96    16889.38    242.72 o 
  16   2   1    20255.90    21686.08    295.54 o 
  18   2   1     8824.44     9208.45    208.62 o 
  20   2   1     2713.46     2368.56    162.46 o 
  22   2   1     8276.88     7851.88    311.66 o 
  24   2   1     7972.24     7692.09    334.14 o 
  26   2   1     2138.82     1691.30    297.07 o 
  28   2   1     5056.52     5231.51    520.91 o 
  30   2   1      214.33      214.83    497.19 o 
 -31   3   1      279.39      315.21    421.08 o 
 -29   3   1     5551.97     4920.31    472.99 o 
 -27   3   1        5.68      171.12    283.40 o 
 -25   3   1      684.74      797.44    229.91 o 
 -23   3   1      408.30      383.10    216.90 o 
 -21   3   1     4350.26     4106.22    265.62 o 
 -19   3   1     3897.78     4037.79    247.16 o 
 -17   3   1     4986.17     4743.53    234.54 o 
 -15   3   1    16015.91    16005.64    429.21 o 
 -13   3   1    12021.58    10952.62    336.09 o 
 -11   3   1    19710.81    18559.40    388.44 o 
  -9   3   1      565.76      360.38     93.78 o 
  -7   3   1    27842.13    26844.52    311.79 o 
  -5   3   1     9232.66     8625.97    132.12 o 
  -3   3   1    36423.73    41387.64    468.57 o 
  -1   3   1    98300.07   101123.35    988.15 o 
   1   3   1    41213.23    45348.34    764.33 o 
   3   3   1     4804.74     4766.95     89.17 o 
   5   3   1     7761.10     7122.73     91.91 o 
   7   3   1     1644.72     1351.81    108.93 o 
   9   3   1     4094.09     4488.89    167.91 o 
  11   3   1     2735.08     3136.05    175.66 o 
  13   3   1      146.63       49.58    153.04 o 
  15   3   1     2425.08     2299.99    197.22 o 
  17   3   1      159.77      133.10     59.54 o 
  19   3   1     2022.85     1654.49    189.17 o 
  21   3   1     2896.57     2919.18    268.07 o 
  23   3   1     5795.31     5974.90    326.97 o 
  25   3   1    21821.83    22402.91    498.24 o 
  27   3   1    17622.22    18746.37    495.43 o 
  29   3   1     1602.25     1488.03    441.73 o 
 -30   4   1       18.88      143.05    343.46 o 
 -28   4   1     2834.14     2551.49    348.21 o 
 -26   4   1    15166.47    14794.79    454.15 o 
 -24   4   1     1034.74      774.81    269.72 o 
 -22   4   1     2753.60     2864.61    286.49 o 
 -20   4   1     1053.19      814.21    246.56 o 
 -18   4   1     2887.90     2875.19    253.53 o 
 -16   4   1     6717.16     7063.93    144.49 o 
 -14   4   1   104486.18   100754.11   1911.49 o 
 -12   4   1    52940.01    50655.27   1113.62 o 
 -10   4   1     2837.00     2470.58    114.09 o 
  -8   4   1      843.94      864.70    107.35 o 
  -6   4   1    33365.16    33740.05    294.15 o 
  -4   4   1    10218.63    10169.19    145.61 o 
  -2   4   1     5787.84     6530.29    215.63 o 
   0   4   1     1716.28     1357.48    133.80 o 
   2   4   1    20378.57    20663.46    320.12 o 
   4   4   1     8638.79    10232.94    137.17 o 
   6   4   1     1982.03     2542.02     79.98 o 
   8   4   1    10042.74    10148.74    179.13 o 
  10   4   1    25329.56    23612.01    309.69 o 
  12   4   1     9315.62     8819.08    238.92 o 
  14   4   1     8584.78     8677.33    256.99 o 
  16   4   1     2560.78     2553.64    200.53 o 
  18   4   1      421.57      215.44    176.38 o 
  20   4   1     7185.24     6783.26    271.93 o 
  22   4   1    29051.59    28864.04    551.63 o 
  24   4   1    27900.79    28999.88    558.71 o 
  26   4   1     1710.20     1745.50    309.06 o 
  28   4   1      476.20      577.23    329.64 o 
 -29   5   1      225.65      372.12    346.75 o 
 -27   5   1     2961.21     2981.66    357.72 o 
 -25   5   1     3692.59     3646.25    326.64 o 
 -23   5   1       31.62       61.76    255.21 o 
 -21   5   1     1918.69     2103.89    275.08 o 
 -19   5   1     6781.27     6605.52    286.37 o 
 -17   5   1    19709.92    19199.09    372.21 o 
 -15   5   1       26.20      104.30    211.79 o 
 -13   5   1    29045.90    29578.12    383.71 o 
 -11   5   1     2291.95     2539.04    128.89 o 
  -9   5   1    15419.29    16045.37    245.75 o 
  -7   5   1    33261.98    34524.03    266.69 o 
  -5   5   1    80430.13    83907.55    448.15 o 
  -3   5   1    39305.48    40557.55    276.81 o 
  -1   5   1    23005.63    25188.31    714.74 o 
   1   5   1   118149.16   128860.33    827.74 o 
   3   5   1     4576.53     4869.89    162.50 o 
   5   5   1     9257.90     9537.53    141.44 o 
   7   5   1       38.11      194.66     69.29 o 
   9   5   1    24186.63    22772.67    228.76 o 
  11   5   1    18013.92    19020.97    337.43 o 
  13   5   1    19270.80    19585.17    401.05 o 
  15   5   1     2120.38     2144.77    177.40 o 
  17   5   1     4256.36     4729.77    226.04 o 
  19   5   1     4514.98     4250.24    349.36 o 
  21   5   1      954.20      760.20    299.57 o 
  23   5   1     7675.71     7997.17    407.76 o 
  25   5   1     1907.42     1600.25    314.50 o 
  27   5   1    11860.62    11653.03    467.33 o 
  29   5   1       23.10       41.13    362.63 o 
 -28   6   1      308.23      177.83    427.88 o 
 -26   6   1      327.53      200.61    326.61 o 
 -24   6   1      244.54      156.17    311.53 o 
 -22   6   1      327.72      533.68    403.99 o 
 -20   6   1     3802.62     3235.56    470.12 o 
 -18   6   1     4599.22     4606.44    276.32 o 
 -16   6   1    39974.89    41775.99    941.02 o 
 -14   6   1    20949.76    20098.34    732.82 o 
 -12   6   1    24831.54    26004.57    422.17 o 
 -10   6   1    17057.96    16885.25    331.21 o 
  -8   6   1    23203.68    20800.21    300.70 o 
  -6   6   1    18467.38    17883.71    378.41 o 
  -4   6   1      460.44      134.45    132.74 o 
  -2   6   1     1847.84     1764.52     76.67 o 
   0   6   1       42.57       20.84    177.81 o 
   2   6   1     1306.49     1125.48    128.44 o 
   4   6   1     8812.05     8219.63    196.15 o 
   6   6   1     7026.07     6747.34    163.76 o 
   8   6   1     2900.86     2813.96    114.00 o 
  10   6   1     1429.52     1425.60    125.97 o 
  12   6   1        2.78      124.19    138.20 o 
  14   6   1      145.96      119.03    151.22 o 
  16   6   1     7843.61     7658.28    382.41 o 
  18   6   1    21291.02    21682.83    535.21 o 
  20   6   1     3105.77     3009.23    342.85 o 
  22   6   1    10091.04     9995.81    485.60 o 
  24   6   1    11566.71    12488.97    545.95 o 
  26   6   1    15948.18    16652.14    519.84 o 
  28   6   1    10962.21    10906.71    473.25 o 
 -27   7   1     2403.01     2826.77    533.40 o 
 -25   7   1     3273.44     2855.03    529.91 o 
 -23   7   1     1754.33     1464.82    420.99 o 
 -21   7   1    28206.04    28550.41    794.14 o 
 -19   7   1     9036.05     9344.01    541.10 o 
 -17   7   1      245.24      122.22    370.08 o 
 -15   7   1    19071.95    19893.14    884.99 o 
 -13   7   1    84124.63    83303.60   1634.07 o 
 -11   7   1    19074.89    18362.20    373.70 o 
  -9   7   1      126.28      218.41    136.76 o 
  -7   7   1     5021.71     5103.96    211.20 o 
  -5   7   1    24896.09    24936.55    375.66 o 
  -3   7   1    37068.89    39067.32    552.80 o 
  -1   7   1      524.00      483.71    215.10 o 
   1   7   1     1351.60     1357.05    140.71 o 
   3   7   1      140.04       77.38    119.56 o 
   5   7   1     5921.84     5720.22    188.39 o 
   7   7   1      523.39      477.85    108.24 o 
   9   7   1     8798.96     8964.87    299.79 o 
  11   7   1      972.78      823.51    165.37 o 
  13   7   1    29165.75    29776.56   1084.54 o 
  15   7   1     7147.60     7255.16    441.26 o 
  17   7   1      239.79      305.82    315.54 o 
  19   7   1        2.66       94.10    346.73 o 
  21   7   1    23683.85    22381.82    715.15 o 
  23   7   1    42874.88    44436.81   1003.73 o 
  25   7   1    12707.33    11161.91    633.70 o 
 -26   8   1       82.74      151.14    626.00 o 
 -24   8   1      582.38      627.79    494.93 o 
 -22   8   1     2926.56     2887.59    464.69 o 
 -20   8   1      184.88      322.53    380.88 o 
 -18   8   1    24811.10    24090.20    724.31 o 
 -16   8   1     4338.85     4224.10    434.54 o 
 -14   8   1     8519.97     7821.07    467.94 o 
 -12   8   1     1682.89     1903.00    231.87 o 
 -10   8   1    22945.90    22702.81    842.24 o 
  -8   8   1    22625.27    22975.57    462.03 o 
  -6   8   1     6363.72     6557.16    248.57 o 
  -4   8   1    21422.39    20812.74   1029.95 o 
  -2   8   1    24188.97    23826.82    501.92 o 
   0   8   1     2522.54     2707.68    165.48 o 
   2   8   1     4387.67     4314.01    183.14 o 
   4   8   1    28109.62    28470.50    953.73 o 
   6   8   1    29632.69    31119.69   1090.05 o 
   8   8   1     3690.93     3791.34    190.38 o 
  10   8   1     3081.79     3253.96    214.83 o 
  12   8   1     1629.34     1320.52    325.05 o 
  14   8   1    18799.10    18425.69    623.90 o 
  16   8   1       63.91       44.63    374.33 o 
  18   8   1     3622.03     3309.82    479.02 o 
  20   8   1     6228.21     5929.24    799.15 o 
  22   8   1      905.38      880.41    405.01 o 
  24   8   1      404.43      691.50    412.72 o 
 -23   9   1       87.37      423.99    488.00 o 
 -21   9   1      475.69      387.79    476.66 o 
 -19   9   1     1910.07     1682.31    466.47 o 
 -17   9   1     5094.51     4095.49    435.73 o 
 -15   9   1     1204.47     1471.90    407.16 o 
 -13   9   1     4485.62     4642.03    450.02 o 
 -11   9   1      483.33      487.29    211.87 o 
  -9   9   1     2436.12     2467.49    281.05 o 
  -7   9   1     2867.16     2335.44    287.64 o 
  -5   9   1      548.13      507.33    262.27 o 
  -3   9   1       76.61      192.80    252.25 o 
  -1   9   1     2704.08     2859.12    183.27 o 
   1   9   1     3826.09     3478.20    315.10 o 
   3   9   1     4075.75     3857.08    301.23 o 
   5   9   1    11789.28    11837.48    862.20 o 
   7   9   1     1439.74     1387.84    251.14 o 
   9   9   1    22377.73    21867.67    606.89 o 
  11   9   1    21126.42    20114.15    631.61 o 
  13   9   1     8827.49     8829.31    502.18 o 
  15   9   1     1567.51     1281.28    407.00 o 
  17   9   1      388.66      416.38    383.00 o 
  19   9   1     2048.27     1640.09    449.15 o 
  21   9   1    10160.94    10025.85    585.33 o 
  23   9   1     3255.34     3222.51    508.26 o 
 -22  10   1     6061.94     6241.00    582.08 o 
 -20  10   1      322.64      361.66    440.58 o 
 -18  10   1       46.42      -18.74    449.94 o 
 -16  10   1     1516.24     1253.41    402.08 o 
 -14  10   1     1662.81     1224.22    427.84 o 
 -12  10   1     9320.63     8926.92    517.99 o 
 -10  10   1      819.84      535.45    430.37 o 
  -8  10   1     4207.91     4016.02    614.85 o 
  -6  10   1      677.58      270.72    283.33 o 
  -4  10   1     8478.62     9318.45    420.56 o 
  -2  10   1     2178.14     2744.92    319.10 o 
   0  10   1     2913.23     3020.05    331.88 o 
   2  10   1     1295.30     1129.72    304.02 o 
   4  10   1     7534.71     7872.96    403.80 o 
   6  10   1    11286.82    11433.49    438.20 o 
   8  10   1     1444.66     1044.47    536.72 o 
  10  10   1     3410.68     3345.69    396.86 o 
  12  10   1     4912.32     4556.22    467.05 o 
  14  10   1    10553.43    10537.42    574.06 o 
  16  10   1      531.26      699.11    445.64 o 
  18  10   1     7713.57     7868.83    565.25 o 
  20  10   1        8.69       70.37    484.86 o 
 -19  11   1       60.88       39.14    439.69 o 
 -17  11   1     1867.06     2287.68    490.04 o 
 -15  11   1     1139.83     1097.72    461.07 o 
 -13  11   1     2509.58     2239.19    451.93 o 
 -11  11   1     1819.79     1474.03    401.50 o 
  -9  11   1    15324.15    14860.56    823.18 o 
  -7  11   1    12858.54    12827.55    781.46 o 
  -5  11   1    13488.38    12417.35    487.06 o 
  -3  11   1    29519.83    28075.54    669.13 o 
  -1  11   1     4172.66     3089.18    365.27 o 
   1  11   1     3715.19     3400.41    377.79 o 
   3  11   1    23577.66    23915.49    913.72 o 
   5  11   1    70285.49    67043.20   1500.44 o 
   7  11   1    37463.15    37824.74   1210.78 o 
   9  11   1     2736.22     2495.46    417.73 o 
  11  11   1     4129.11     3902.38    462.01 o 
  13  11   1    14193.16    15029.94    674.57 o 
  15  11   1    11265.09    11703.56    708.63 o 
  17  11   1     2617.97     2451.19    486.64 o 
 -16  12   1      909.63      658.80    494.17 o 
 -14  12   1      227.73       65.06    464.91 o 
 -12  12   1       66.16     -137.56    401.81 o 
 -10  12   1      979.28     1162.82    650.70 o 
  -8  12   1      584.29      787.54    526.91 o 
  -6  12   1      262.70       -4.42    519.03 o 
  -4  12   1     3199.67     3118.12    634.80 o 
  -2  12   1     3776.89     3634.74    421.74 o 
   0  12   1    11080.87    11107.40    518.57 o 
   2  12   1    10150.05     9503.94    706.18 o 
   4  12   1     3337.08     3497.25    634.47 o 
   6  12   1    11883.34    11314.63    830.11 o 
   8  12   1    16464.30    16078.00    635.13 o 
  10  12   1     7257.53     7310.17    530.61 o 
  12  12   1     1089.56     1264.22    442.15 o 
  14  12   1     2435.23     2337.03    502.84 o 
 -11  13   1     1695.82      935.07    470.45 o 
  -9  13   1    18113.93    17279.86   1050.71 o 
  -7  13   1    11416.44    12280.16    920.79 o 
  -5  13   1       42.73      355.85    645.80 o 
  -3  13   1      214.32      300.41    585.49 o 
  -1  13   1     1837.58     2292.65    428.82 o 
   1  13   1     7945.87     8032.33    767.67 o 
   3  13   1     4218.44     5070.06    688.79 o 
   5  13   1    24447.65    24681.85   1134.39 o 
   7  13   1     1495.74     1613.52    613.26 o 
   9  13   1     3488.34     3088.86    462.10 o 
 -32   0   2      627.36      510.21    774.52 o 
 -30   0   2       93.70      722.07    690.65 o 
 -28   0   2     7537.88     7840.80    755.02 o 
 -26   0   2    49574.75    52327.81   3060.73 o 
 -24   0   2    15989.32    18186.16   1084.66 o 
 -22   0   2     4409.55     4016.72    404.39 o 
 -20   0   2    23724.29    21872.36    794.96 o 
 -18   0   2   127621.64   125986.11   1181.05 o 
 -16   0   2   104691.30   103517.84   3934.95 o 
 -14   0   2    17344.35    15944.76    807.15 o 
 -12   0   2     1935.57     1889.04    205.01 o 
 -10   0   2     2451.65     1886.85    223.49 o 
  -8   0   2   189214.16   199759.34    814.10 o 
  -6   0   2     7201.81     8614.24    205.42 o 
  -4   0   2   281631.56   270088.88   2896.65 o 
   2   0   2   369342.78   355060.91   3705.39 o 
   4   0   2    91784.09    93116.31    628.07 o 
   6   0   2      198.26      252.27     98.72 o 
   8   0   2   244659.66   250991.91    977.12 o 
  10   0   2   186992.41   190398.42   2063.71 o 
  12   0   2    86066.26    93473.64    801.43 o 
  14   0   2     7293.34     7466.28    278.62 o 
  16   0   2    17133.64    16425.68    342.38 o 
  18   0   2    49027.87    48643.92    688.76 o 
  20   0   2    17015.03    17095.11    853.86 o 
  22   0   2     1585.79     1763.89    290.06 o 
  24   0   2     4063.64     3977.11    674.96 o 
  26   0   2     5051.75     5065.54    725.85 o 
  28   0   2    18675.45    18932.32   1059.84 o 
  30   0   2       38.52      654.77    643.99 o 
 -31   1   2      796.77      705.57    423.95 o 
 -29   1   2      144.95      287.81    393.91 o 
 -27   1   2    12367.46    11556.80    488.85 o 
 -25   1   2     4478.25     4441.88    367.44 o 
 -23   1   2     1442.53     1102.36    305.36 o 
 -21   1   2     1727.86     1570.02    228.39 o 
 -19   1   2    16093.11    16108.41    362.35 o 
 -17   1   2    48831.74    51825.86    719.30 o 
 -15   1   2    33942.02    36670.91    426.23 o 
 -13   1   2     5243.46     5794.75    209.41 o 
 -11   1   2     2877.02     3039.55    160.38 o 
  -9   1   2    11147.50    13575.33    253.58 o 
  -7   1   2     9083.66    11395.63    244.09 o 
  -5   1   2      297.74      133.76     74.04 o 
  -3   1   2       33.38      226.21    129.98 o 
  -1   1   2     1061.97     1762.76    137.04 o 
   1   1   2     2080.80     1677.85     54.31 o 
   3   1   2     2570.92     2267.39     72.72 o 
   5   1   2    18825.43    21147.52    248.15 o 
   7   1   2    16835.63    17522.09    228.15 o 
   9   1   2    48848.79    47547.15    373.09 o 
  11   1   2   106252.70   107463.41   1070.06 o 
  13   1   2     2319.09     1755.24    127.92 o 
  15   1   2     4402.28     4278.10    168.32 o 
  17   1   2     7976.54     8273.12    211.19 o 
  19   1   2     7040.32     7399.48    248.45 o 
  21   1   2      104.43       99.58    159.73 o 
  23   1   2     1930.33     1748.77    251.26 o 
  25   1   2     2900.00     2684.91    438.27 o 
  27   1   2     6003.86     5658.82    564.26 o 
  29   1   2     1093.56     1230.21    548.96 o 
 -30   2   2     1381.69     1402.25    402.47 o 
 -28   2   2     2192.47     1789.90    268.66 o 
 -26   2   2     6400.18     6195.80    343.66 o 
 -24   2   2    11896.06    12164.14    559.64 o 
 -22   2   2       33.44       43.03    258.42 o 
 -20   2   2      507.50      414.26    262.37 o 
 -18   2   2     4971.46     5076.57    305.98 o 
 -16   2   2    13542.50    14112.78    349.91 o 
 -14   2   2     1581.67     1798.53    193.02 o 
 -12   2   2    18896.41    18169.44    584.79 o 
 -10   2   2     5282.77     5597.84    261.41 o 
  -8   2   2     1358.27     1144.93    178.94 o 
  -6   2   2      598.61      668.93    123.60 o 
  -4   2   2   111010.10   116916.47   2438.29 o 
  -2   2   2   296834.31   301103.97   4372.17 o 
   0   2   2    40471.93    45620.12    634.62 o 
   2   2   2    42567.70    40735.22    402.66 o 
   4   2   2     6358.89     5841.36    124.10 o 
   6   2   2      115.80      122.87     92.07 o 
   8   2   2     7150.12     6474.34    241.89 o 
  10   2   2    52120.76    49978.41   1139.21 o 
  12   2   2     5327.97     4263.46    123.16 o 
  14   2   2      187.90      180.16     93.40 o 
  16   2   2     8675.83     8886.95    207.39 o 
  18   2   2    21780.05    23306.12    291.96 o 
  20   2   2     5116.64     5051.95    276.77 o 
  22   2   2    11302.38    11445.02    462.74 o 
  24   2   2    14086.66    13681.65    413.71 o 
  26   2   2      367.10      548.17    363.90 o 
  28   2   2      189.15      193.46    462.88 o 
  30   2   2     5943.32     6742.92    640.34 o 
 -31   3   2      558.45      751.54    434.68 o 
 -29   3   2      121.90       75.47    307.76 o 
 -27   3   2    12015.41    13838.93    444.87 o 
 -25   3   2    16809.63    17517.70    394.66 o 
 -23   3   2     1884.74     2071.03    269.99 o 
 -21   3   2      147.53        2.32    280.20 o 
 -19   3   2    17902.34    17586.69    524.00 o 
 -17   3   2    48795.88    45557.96    613.41 o 
 -15   3   2    11000.29    10622.21    270.22 o 
 -13   3   2    21699.21    21329.74    452.54 o 
 -11   3   2    47523.72    44555.03    591.41 o 
  -9   3   2       59.59      -18.11    178.25 o 
  -7   3   2    13446.98    15495.26    576.06 o 
  -5   3   2    23109.88    21891.23    581.69 o 
  -3   3   2   163718.67   168721.59   1975.45 o 
  -1   3   2       39.15      100.87    153.46 o 
   1   3   2    25579.85    24343.79    170.09 o 
   3   3   2     8151.63     9788.15    153.77 o 
   5   3   2     1119.94     1097.50    114.41 o 
   7   3   2      931.93     1255.89    102.02 o 
   9   3   2    90241.98    90346.68    457.24 o 
  11   3   2    58717.32    56277.29    610.38 o 
  13   3   2    10992.66    11231.09    292.64 o 
  15   3   2      720.38      695.36    265.38 o 
  17   3   2    10601.65     9030.37    590.41 o 
  19   3   2    26226.79    24992.91    513.88 o 
  21   3   2      139.29      141.84    245.93 o 
  23   3   2    10516.69    11306.96    383.11 o 
  25   3   2     2405.71     2343.62    300.31 o 
  27   3   2     1948.62     1741.47    324.36 o 
  29   3   2      496.19      544.82    415.91 o 
 -30   4   2        4.12      -54.37    337.97 o 
 -28   4   2     1313.95     1119.12    330.57 o 
 -26   4   2     2122.87     2050.63    312.81 o 
 -24   4   2      194.08      205.80    211.89 o 
 -22   4   2     3466.07     3523.16    331.39 o 
 -20   4   2       22.01      152.74    250.86 o 
 -18   4   2     9154.03     9449.50    295.44 o 
 -16   4   2    10518.27    10293.85    213.41 o 
 -14   4   2    14433.35    15448.44    254.16 o 
 -12   4   2     2338.47     2416.38    138.31 o 
 -10   4   2      655.07      309.27    114.16 o 
  -8   4   2    47985.02    47381.55   1670.76 o 
  -6   4   2     6786.28     5726.76    145.83 o 
  -4   4   2      232.31      188.54     77.27 o 
  -2   4   2      635.91      715.77    152.85 o 
   0   4   2   120629.05   126246.97   1688.54 o 
   2   4   2    49602.28    52902.14    551.90 o 
   4   4   2    14125.52    15135.04    150.87 o 
   6   4   2      291.87      394.54     51.18 o 
   8   4   2    64405.95    68264.14    398.25 o 
  10   4   2     3378.54     2805.83    140.17 o 
  12   4   2      731.52      965.52    129.35 o 
  14   4   2     2749.60     2702.02    183.03 o 
  16   4   2     8790.87     8310.63    244.55 o 
  18   4   2     3512.81     3804.36    211.90 o 
  20   4   2      192.81      314.51    273.56 o 
  22   4   2     1306.96     1042.38    285.24 o 
  24   4   2     2618.08     2568.35    298.18 o 
  26   4   2     8621.62     9040.88    407.65 o 
  28   4   2    14429.39    15007.81    500.45 o 
 -29   5   2      849.75      595.67    416.60 o 
 -27   5   2       18.15      -49.04    316.26 o 
 -25   5   2     1142.49     1108.58    295.66 o 
 -23   5   2     3568.74     3137.59    310.13 o 
 -21   5   2     2320.90     1740.63    266.79 o 
 -19   5   2     1699.63     1681.38    486.77 o 
 -17   5   2      762.14      620.99    247.99 o 
 -15   5   2     2447.07     1842.24    258.65 o 
 -13   5   2    23213.97    23284.75    699.22 o 
 -11   5   2    20658.77    19916.37    482.10 o 
  -9   5   2     7399.27     8160.31    555.10 o 
  -7   5   2    34290.63    36931.41    397.59 o 
  -5   5   2   196310.88   201358.03    659.54 o 
  -3   5   2   139944.86   142296.47    866.78 o 
  -1   5   2   158508.42   164556.55   1219.15 o 
   1   5   2    61420.33    63238.92    639.49 o 
   3   5   2     7361.13     7301.54    171.87 o 
   5   5   2    10308.39    10393.60    173.36 o 
   7   5   2     4668.94     4722.44    127.16 o 
   9   5   2     1763.94     1757.83    105.78 o 
  11   5   2    13398.52    13049.69    323.24 o 
  13   5   2      405.54      437.60    116.16 o 
  15   5   2        3.99       69.31    129.97 o 
  17   5   2     4391.63     4579.10    320.78 o 
  19   5   2     2733.55     2592.99    309.75 o 
  21   5   2      737.67      502.41    285.72 o 
  23   5   2    11627.54    11194.31    535.53 o 
  25   5   2    12998.06    12696.16    460.49 o 
  27   5   2     9567.38     9627.17    435.32 o 
 -28   6   2       54.73       28.20    429.38 o 
 -26   6   2     4990.82     4224.12    732.74 o 
 -24   6   2      420.92      407.83    311.88 o 
 -22   6   2    16207.63    15358.48    641.90 o 
 -20   6   2    23930.09    23677.60    700.13 o 
 -18   6   2     2687.27     2679.27    258.01 o 
 -16   6   2     3126.47     3043.67    316.99 o 
 -14   6   2    16289.77    16508.05    534.24 o 
 -12   6   2    68790.90    68158.55    926.46 o 
 -10   6   2     4385.68     4523.54    318.40 o 
  -8   6   2    26279.63    25864.45    366.59 o 
  -6   6   2     2648.20     2848.16    195.95 o 
  -4   6   2    13459.53    11245.87    307.23 o 
  -2   6   2    21139.98    19371.67    387.99 o 
   0   6   2     2570.94     2636.15    182.62 o 
   2   6   2     3712.28     3594.63    107.09 o 
   4   6   2    18443.65    18668.83    280.62 o 
   6   6   2    23995.19    24321.49    249.45 o 
   8   6   2       93.23      156.67     72.16 o 
  10   6   2     2880.03     2971.98    134.58 o 
  12   6   2       57.62      155.21    108.08 o 
  14   6   2    40716.23    40142.00    646.75 o 
  16   6   2     9929.86     9523.97    393.08 o 
  18   6   2     7546.30     7234.95    395.06 o 
  20   6   2     5971.38     5618.21    378.57 o 
  22   6   2     7144.90     7195.32    431.98 o 
  24   6   2    10633.24    10528.26    499.94 o 
  26   6   2      174.67      136.25    333.98 o 
 -27   7   2       24.07      -58.25    494.41 o 
 -25   7   2     3897.03     3892.40    542.98 o 
 -23   7   2     6471.34     6015.41    507.62 o 
 -21   7   2     9723.44     9275.91    571.16 o 
 -19   7   2     1324.13     1397.13    392.92 o 
 -17   7   2      929.68      818.40    236.90 o 
 -15   7   2     2815.54     3031.18    260.77 o 
 -13   7   2     2233.88     1842.68    234.02 o 
 -11   7   2      117.87      109.95    213.07 o 
  -9   7   2    33020.25    33209.36   1011.74 o 
  -7   7   2    60135.13    60474.37   1354.54 o 
  -5   7   2    16805.09    17297.85    328.63 o 
  -3   7   2     9609.28     9264.07    269.97 o 
  -1   7   2    13025.60    12704.75    368.45 o 
   1   7   2    26465.00    27601.90    359.62 o 
   3   7   2      207.89      205.25     86.75 o 
   5   7   2     3551.65     3617.09    179.44 o 
   7   7   2     5100.98     5140.90    176.93 o 
   9   7   2    15320.87    15535.72    436.98 o 
  11   7   2    22752.35    23394.18    692.57 o 
  13   7   2    14228.43    14455.41    509.23 o 
  15   7   2     6586.39     6349.01    433.05 o 
  17   7   2     7616.43     6670.57    453.49 o 
  19   7   2      144.24      260.45    382.43 o 
  21   7   2       14.41      239.44    392.20 o 
  23   7   2     4965.56     4627.18    426.47 o 
  25   7   2      123.90      100.28    390.07 o 
 -26   8   2     3899.22     3718.02    555.47 o 
 -24   8   2     3864.67     3766.19    541.01 o 
 -22   8   2      563.65      404.45    397.12 o 
 -20   8   2      229.84      147.57    403.40 o 
 -18   8   2     1886.73     1401.58    404.89 o 
 -16   8   2     2191.26     2115.21    403.65 o 
 -14   8   2      784.24      835.36    228.46 o 
 -12   8   2     9645.01     9885.50    336.65 o 
 -10   8   2    14072.88    14268.93    434.24 o 
  -8   8   2     2003.98     1998.36    266.13 o 
  -6   8   2    10928.50    11537.71    382.64 o 
  -4   8   2    41165.64    41233.11    643.88 o 
  -2   8   2    17566.44    17710.15    486.75 o 
   0   8   2    10321.64    10673.59    480.41 o 
   2   8   2       45.26       11.44     51.70 o 
   4   8   2     9705.26     9755.02    310.57 o 
   6   8   2    11052.22    10637.73    259.33 o 
   8   8   2    16205.04    16294.92    336.34 o 
  10   8   2    20220.63    20672.30    416.81 o 
  12   8   2    10839.12    10782.29    497.14 o 
  14   8   2     2226.13     1995.93    389.71 o 
  16   8   2     2899.05     2936.88    407.19 o 
  18   8   2     7984.10     7864.97    511.63 o 
  20   8   2        4.39      127.53    367.59 o 
  22   8   2     1208.81     1333.99    451.84 o 
  24   8   2     1558.28     1881.41    486.46 o 
 -23   9   2     5534.55     5062.89    543.83 o 
 -21   9   2    18964.75    19186.99   1057.91 o 
 -19   9   2     9279.93     9484.75    724.85 o 
 -17   9   2     1040.09     1095.89    416.73 o 
 -15   9   2     1180.69     1005.48    411.82 o 
 -13   9   2    27926.44    27614.00    747.18 o 
 -11   9   2      338.77      279.47    463.64 o 
  -9   9   2    10545.87     9335.61    392.66 o 
  -7   9   2     9083.45     8528.35    787.30 o 
  -5   9   2     3582.24     3690.66    448.94 o 
  -3   9   2    22570.02    22765.25    546.35 o 
  -1   9   2     1501.47     1235.45    279.59 o 
   1   9   2     2506.14     2574.29    190.59 o 
   3   9   2       44.68       43.35    156.89 o 
   5   9   2     9334.37     9771.59    402.81 o 
   7   9   2    19629.84    20222.28    325.47 o 
   9   9   2     2794.77     2765.55    235.57 o 
  11   9   2     4270.27     4188.53    398.26 o 
  13   9   2    33885.90    32597.32    788.92 o 
  15   9   2    18936.53    19358.87    674.36 o 
  17   9   2     1254.58     1431.80    417.24 o 
  19   9   2      917.60      977.08    397.32 o 
  21   9   2     5814.74     5683.43    571.47 o 
  23   9   2     7521.57     7318.90    646.89 o 
 -22  10   2    18514.77    19394.46    827.09 o 
 -20  10   2    28449.63    28496.20    912.87 o 
 -18  10   2     6696.34     6248.76    514.99 o 
 -16  10   2       38.23      -43.95    395.14 o 
 -14  10   2     3238.29     3157.65    415.65 o 
 -12  10   2    16565.55    16632.77    979.96 o 
 -10  10   2     3455.15     3179.37    331.41 o 
  -8  10   2    35056.98    34752.63    972.56 o 
  -6  10   2    11769.83    11809.55    585.31 o 
  -4  10   2      186.75       55.67    289.13 o 
  -2  10   2      240.88      169.24    297.80 o 
   0  10   2     3240.19     3377.76    328.01 o 
   2  10   2      347.59      222.82    292.56 o 
   4  10   2     4111.80     4463.54    348.17 o 
   6  10   2    30740.33    31050.20   1048.76 o 
   8  10   2    20189.29    20222.66    631.76 o 
  10  10   2     7540.88     6939.46    475.50 o 
  12  10   2    28290.56    28103.11    767.95 o 
  14  10   2    53663.65    54957.48   1038.23 o 
  16  10   2    15863.55    17084.50    677.31 o 
  18  10   2       22.82       48.47    442.52 o 
  20  10   2      430.54      349.74    455.46 o 
 -19  11   2     2475.97     2115.71    546.37 o 
 -17  11   2     6942.22     7050.85    559.50 o 
 -15  11   2       11.37      -78.16    399.11 o 
 -13  11   2      341.12      118.53    396.69 o 
 -11  11   2     1973.69     1551.49    570.21 o 
  -9  11   2        9.42      198.88    552.26 o 
  -7  11   2      414.57       99.77    465.07 o 
  -5  11   2      886.42      807.84    326.82 o 
  -3  11   2      160.92      158.71    307.46 o 
  -1  11   2        2.57      119.73    314.54 o 
   1  11   2     2788.05     2574.90    367.11 o 
   3  11   2     5491.75     5126.12    454.30 o 
   5  11   2      192.79      309.10    548.03 o 
   7  11   2     4283.60     3601.52    395.60 o 
   9  11   2     6947.77     6940.76    470.89 o 
  11  11   2     5137.57     4793.59    485.62 o 
  13  11   2     1567.93     1450.91    396.26 o 
  15  11   2      389.79      551.33    394.63 o 
  17  11   2      247.64      301.56    413.25 o 
 -16  12   2     2195.32     1916.56    543.64 o 
 -14  12   2     2113.51     1872.71    682.22 o 
 -12  12   2     1054.53     1044.33    477.35 o 
 -10  12   2     1192.71     1246.84    556.88 o 
  -8  12   2    15986.19    16916.56    971.12 o 
  -6  12   2     8034.68     8085.83    764.79 o 
  -4  12   2       24.66       77.88    343.37 o 
  -2  12   2      342.96      -15.35    337.30 o 
   0  12   2     9565.48     9840.49    506.93 o 
   2  12   2     4008.38     4413.68    429.89 o 
   4  12   2     3659.76     3131.13    648.89 o 
   6  12   2    23096.64    23626.22   1050.59 o 
   8  12   2      231.82      429.39    386.71 o 
  10  12   2      568.37      333.10    390.18 o 
  12  12   2     2946.87     2918.41    686.67 o 
  14  12   2    17610.91    18930.30    753.08 o 
 -11  13   2       36.39      298.50    496.23 o 
  -9  13   2     1694.67     1948.36    633.75 o 
  -7  13   2     8007.28     7707.88    772.90 o 
  -5  13   2       98.45      237.27    606.21 o 
  -3  13   2     1671.48     2201.37    608.92 o 
  -1  13   2      176.72      122.67    387.33 o 
   1  13   2      648.88      773.08    623.23 o 
   3  13   2       25.59     -148.01    631.07 o 
   5  13   2     5345.23     5247.14    777.35 o 
   7  13   2     7301.81     6815.37    827.80 o 
   9  13   2     1059.92      868.34    674.04 o 
 -31   1   3     4292.55     4403.55    455.54 o 
 -29   1   3     1050.10     1328.24    388.78 o 
 -27   1   3     4497.32     4591.78    407.75 o 
 -25   1   3    17988.64    18341.17    522.26 o 
 -23   1   3     8818.10     7912.71    342.39 o 
 -21   1   3        5.25       74.41    216.10 o 
 -19   1   3    18111.39    17064.74    466.39 o 
 -17   1   3   121619.91   121624.53   1930.21 o 
 -15   1   3   100917.59    97719.23   1486.42 o 
 -13   1   3      516.08      711.79    158.05 o 
 -11   1   3     6266.54     7261.42    198.16 o 
  -9   1   3      360.19      682.49    122.12 o 
  -7   1   3      323.44      558.67     95.31 o 
  -5   1   3    98689.98    99893.58    677.62 o 
  -3   1   3     5044.35     5183.22    276.95 o 
  -1   1   3    56153.48    56917.76    590.54 o 
   1   1   3     1908.36     2056.67     66.58 o 
   3   1   3      301.07      359.15     80.94 o 
   5   1   3    46876.65    48257.18    310.67 o 
   7   1   3      125.30      205.55     68.80 o 
   9   1   3    24582.86    25915.78    314.27 o 
  11   1   3   100877.65   104976.93   1164.11 o 
  13   1   3    16054.37    17008.10    271.65 o 
  15   1   3     1162.32     1044.71    135.00 o 
  17   1   3    20938.31    21143.90    298.36 o 
  19   1   3    54854.27    55787.53    605.37 o 
  21   1   3    13536.88    14340.68    411.92 o 
  23   1   3     1441.42     1230.29    275.52 o 
  25   1   3     1873.63     1595.89    490.77 o 
  27   1   3    12498.54    12979.60    879.50 o 
  29   1   3     3171.53     2846.22    552.84 o 
 -30   2   3     8263.15     7948.41    824.04 o 
 -28   2   3      483.96      316.09    246.07 o 
 -26   2   3    25951.80    26937.34    609.81 o 
 -24   2   3     9858.57    10136.81    366.36 o 
 -22   2   3     5777.49     5544.98    422.37 o 
 -20   2   3    14165.51    14232.63    457.88 o 
 -18   2   3    57633.88    58972.18   1294.02 o 
 -16   2   3   109655.88   108422.23   1665.21 o 
 -14   2   3     4718.49     4233.20    198.82 o 
 -12   2   3      946.09     1020.12    140.47 o 
 -10   2   3    10205.43    11074.90    447.62 o 
  -8   2   3      259.04      279.26    141.27 o 
  -6   2   3     1523.20     1458.37    141.32 o 
  -4   2   3     7748.93     8115.20    188.42 o 
  -2   2   3      192.59      339.25     80.60 o 
   0   2   3       62.24       65.12     52.11 o 
   2   2   3     8301.38     8830.46    103.98 o 
   4   2   3      343.37      505.44     89.14 o 
   6   2   3       78.35      128.57     96.93 o 
   8   2   3    43422.22    49590.30    884.42 o 
  10   2   3    33105.27    33101.64    505.17 o 
  12   2   3    32636.70    32412.88    296.73 o 
  14   2   3      803.88      957.84    111.77 o 
  16   2   3     1166.89      970.10    130.65 o 
  18   2   3    24387.42    23850.65    297.37 o 
  20   2   3    42357.27    42544.75    603.47 o 
  22   2   3    17241.42    17258.72    416.59 o 
  24   2   3       17.50       57.08    248.61 o 
  26   2   3      496.36      476.32    442.01 o 
  28   2   3     5084.92     5821.95    577.74 o 
  30   2   3     2174.30     1692.93    602.23 o 
 -31   3   3     6805.01     6522.04    511.49 o 
 -29   3   3     2432.06     2303.31    326.28 o 
 -27   3   3      513.29      646.83    255.82 o 
 -25   3   3       41.28       12.24    264.06 o 
 -23   3   3     1910.11     1556.82    256.66 o 
 -21   3   3     2712.51     2338.93    245.87 o 
 -19   3   3       21.19       80.48    238.27 o 
 -17   3   3       62.22       68.10    184.99 o 
 -15   3   3     4360.04     4343.74    217.29 o 
 -13   3   3     2507.62     3038.22    256.82 o 
 -11   3   3       12.94       36.71    193.30 o 
  -9   3   3      174.26      431.30    226.90 o 
  -7   3   3    21264.01    22371.70    581.59 o 
  -5   3   3     2133.77     2320.81    182.10 o 
  -3   3   3   147412.58   145359.55   5525.36 o 
  -1   3   3    35213.01    37821.05    370.48 o 
   1   3   3     3254.17     3457.82     83.76 o 
   3   3   3    72099.55    70602.88    832.52 o 
   5   3   3    35460.81    33981.56    355.59 o 
   7   3   3     2495.40     1776.06    158.18 o 
   9   3   3     1338.82      932.62     81.69 o 
  11   3   3     3871.37     3653.22    137.69 o 
  13   3   3     4453.39     4140.60    306.20 o 
  15   3   3     6456.88     6624.89    362.37 o 
  17   3   3     5219.65     4520.52    298.84 o 
  19   3   3     5289.73     5142.79    307.64 o 
  21   3   3      403.79      393.60    244.83 o 
  23   3   3     1551.66     1480.13    274.45 o 
  25   3   3      159.47       47.47    272.07 o 
  27   3   3     6759.87     6112.81    459.75 o 
  29   3   3     5047.39     4969.35    606.52 o 
 -30   4   3    11850.47    12170.67    646.04 o 
 -28   4   3     7140.27     7194.84    398.16 o 
 -26   4   3      454.48      225.36    289.20 o 
 -24   4   3     5677.34     5870.83    328.42 o 
 -22   4   3      314.16      144.04    230.66 o 
 -20   4   3       62.91       61.59    260.66 o 
 -18   4   3    29951.92    32220.96    648.81 o 
 -16   4   3    17498.70    16532.70    841.25 o 
 -14   4   3    18637.74    18212.18    363.61 o 
 -12   4   3     3072.77     3391.58    175.03 o 
 -10   4   3     1861.44     2181.03    168.78 o 
  -8   4   3    17682.84    17133.46    340.48 o 
  -6   4   3     3477.09     3469.40    150.53 o 
  -4   4   3    74753.59    70727.97    342.39 o 
  -2   4   3   112399.00   110413.64    747.75 o 
   0   4   3     8863.65     8225.76    394.69 o 
   2   4   3    25633.17    27259.22    472.25 o 
   4   4   3    53247.27    57040.52    386.23 o 
   6   4   3    56780.54    54497.47    501.17 o 
   8   4   3     2182.48     2316.06    158.12 o 
  10   4   3     1012.79     1347.33     71.09 o 
  12   4   3      336.04      232.86     94.33 o 
  14   4   3      232.47      358.56    123.27 o 
  16   4   3     1739.95     1962.50    171.15 o 
  18   4   3    18372.54    19264.49    471.12 o 
  20   4   3    64351.87    63389.64    834.11 o 
  22   4   3      427.60      216.19    251.07 o 
  24   4   3     2736.62     2422.68    308.52 o 
  26   4   3      600.05      511.54    320.79 o 
  28   4   3      703.35      987.45    440.33 o 
 -29   5   3     5274.91     5317.29    555.09 o 
 -27   5   3     1248.84     1056.40    454.93 o 
 -25   5   3     5920.91     5472.95    394.69 o 
 -23   5   3     1916.05     1760.87    285.83 o 
 -21   5   3     7090.57     7481.98    964.43 o 
 -19   5   3     3124.23     3547.21    359.53 o 
 -17   5   3    11725.73    11801.46    745.06 o 
 -15   5   3    41696.67    39524.32    759.99 o 
 -13   5   3     7324.13     6896.43    222.16 o 
 -11   5   3    10125.17     9854.64    423.05 o 
  -9   5   3     3306.79     2972.05    292.27 o 
  -7   5   3    85726.84    91182.00    598.31 o 
  -5   5   3    18628.98    20922.82    213.30 o 
  -3   5   3    98419.10   108535.57    988.09 o 
  -1   5   3        5.10      122.88    192.09 o 
   1   5   3    46257.05    44800.68    744.18 o 
   3   5   3       37.94       90.36     76.46 o 
   5   5   3    10203.69     9943.49    169.01 o 
   7   5   3     1185.67      891.66     70.34 o 
   9   5   3     8112.75     8507.31    266.45 o 
  11   5   3    22643.39    22045.60    201.48 o 
  13   5   3     2750.75     2663.58    110.31 o 
  15   5   3    11634.86    11999.62    378.77 o 
  17   5   3       79.95      131.63    274.47 o 
  19   5   3    14987.25    14490.35    462.03 o 
  21   5   3     4898.57     4691.82    373.76 o 
  23   5   3     7290.25     7241.70    445.03 o 
  25   5   3     1673.64     1727.35    336.81 o 
  27   5   3     7627.66     7791.52    417.90 o 
 -28   6   3     2382.43     1858.95    488.14 o 
 -26   6   3     2763.41     1967.24    425.80 o 
 -24   6   3     2150.08     2362.68    517.83 o 
 -22   6   3       92.71      218.91    279.11 o 
 -20   6   3     4842.09     3918.42    636.31 o 
 -18   6   3      530.42      544.27    473.49 o 
 -16   6   3     7245.92     7463.73    377.14 o 
 -14   6   3      506.35      570.84    242.71 o 
 -12   6   3     5232.94     5848.85    322.98 o 
 -10   6   3     5564.86     6140.96    385.39 o 
  -8   6   3     1110.52      874.45    144.64 o 
  -6   6   3     5465.88     5106.11    135.70 o 
  -4   6   3    29834.42    31056.94    481.28 o 
  -2   6   3    75066.55    76566.34   1458.17 o 
   0   6   3    57530.57    55243.61    662.94 o 
   2   6   3    22558.63    22017.93    222.72 o 
   4   6   3    23842.41    22206.36    332.53 o 
   6   6   3    30707.52    30822.59    486.78 o 
   8   6   3    23529.39    22406.52    423.89 o 
  10   6   3     5102.83     5435.96    256.58 o 
  12   6   3     2372.10     2236.23    257.27 o 
  14   6   3     3085.21     2865.64    302.84 o 
  16   6   3     2698.86     2317.92    302.63 o 
  18   6   3     5687.02     5374.00    373.02 o 
  20   6   3     1143.51     1160.04    309.84 o 
  22   6   3     1595.54     1499.39    336.17 o 
  24   6   3     1453.17     1357.70    393.69 o 
  26   6   3      253.84      333.48    343.29 o 
 -27   7   3     5270.58     5221.42    559.93 o 
 -25   7   3      377.42      837.93    442.68 o 
 -23   7   3      250.52      360.46    380.56 o 
 -21   7   3     6032.21     5389.20    506.26 o 
 -19   7   3    13166.55    12252.52    583.40 o 
 -17   7   3       59.78       72.23    505.13 o 
 -15   7   3    11095.29    11451.10    764.89 o 
 -13   7   3     9842.86    10031.26    474.55 o 
 -11   7   3    12183.32    12941.79    522.61 o 
  -9   7   3      641.88      937.33    298.17 o 
  -7   7   3    18613.55    19622.10    414.66 o 
  -5   7   3     6595.43     6403.88    289.02 o 
  -3   7   3    57538.96    56283.26    957.30 o 
  -1   7   3    35014.39    35778.95    824.38 o 
   1   7   3      362.19      189.90    147.46 o 
   3   7   3    14247.49    14660.53    194.71 o 
   5   7   3    58936.33    59164.19    545.28 o 
   7   7   3    92776.02    96762.20   1045.63 o 
   9   7   3     2215.62     2566.68    167.24 o 
  11   7   3       34.40       -4.67    240.15 o 
  13   7   3    44848.82    43891.01    809.64 o 
  15   7   3    23707.23    23452.85    660.94 o 
  17   7   3     3503.43     3601.23    319.26 o 
  19   7   3    26323.18    25324.21    661.43 o 
  21   7   3     2308.89     2231.79    378.69 o 
  23   7   3     3580.64     3117.84    415.62 o 
  25   7   3     3435.28     3621.24    484.17 o 
 -26   8   3      510.83      503.24    475.46 o 
 -24   8   3      399.61      260.48    444.81 o 
 -22   8   3     8172.86     8217.83    576.93 o 
 -20   8   3    18645.06    19478.98    716.12 o 
 -18   8   3     6607.11     5894.31    474.68 o 
 -16   8   3     2584.97     2379.79    398.41 o 
 -14   8   3     2678.54     2237.81    399.55 o 
 -12   8   3    36268.82    35016.76   1035.73 o 
  -8   8   3    14417.93    15079.17    551.12 o 
  -6   8   3     4298.39     4196.19    312.16 o 
  -4   8   3    17278.94    17510.88    465.08 o 
  -2   8   3     3224.06     3391.84    285.68 o 
   0   8   3     3754.27     3446.62    233.89 o 
   2   8   3    14028.20    14284.78    350.88 o 
   4   8   3     4669.45     4519.92    316.49 o 
   6   8   3    15777.95    16075.98    287.06 o 
   8   8   3     3601.25     3234.89    178.16 o 
  10   8   3     5548.30     5158.85    392.92 o 
  12   8   3     2261.23     2140.65    319.17 o 
  14   8   3    11354.14    12128.03    529.43 o 
  16   8   3    11156.19    10998.12    819.72 o 
  18   8   3     1939.32     1694.01    412.81 o 
  20   8   3      136.84       88.57    364.00 o 
  22   8   3    12326.15    12319.36    644.06 o 
  24   8   3    10840.84    10976.46    669.36 o 
 -23   9   3     3368.31     3307.89    562.36 o 
 -21   9   3     4337.68     4145.26    523.72 o 
 -19   9   3    21604.20    21079.42   1761.73 o 
 -17   9   3    27068.91    26777.72    814.56 o 
 -15   9   3      911.96      804.38    359.32 o 
 -13   9   3     2610.40     3036.97    432.44 o 
 -11   9   3     7544.13     7974.66    636.25 o 
  -9   9   3     3469.22     3476.08    533.99 o 
  -7   9   3     4164.63     4527.86    264.99 o 
  -5   9   3       53.21      137.28    211.68 o 
  -3   9   3       86.30       48.28    207.43 o 
  -1   9   3     4796.29     4791.56    346.16 o 
   1   9   3     8311.21     7926.36    354.49 o 
   3   9   3      102.39      122.54    163.39 o 
   5   9   3      782.55      630.34    171.44 o 
   7   9   3     8595.40     8556.69    247.99 o 
   9   9   3     2038.85     1573.82    343.03 o 
  11   9   3      167.52      101.81    320.68 o 
  13   9   3     1339.79     1287.80    374.93 o 
  15   9   3     8601.74     8139.67    519.38 o 
  17   9   3     3509.60     3337.95    463.94 o 
  19   9   3     1282.34     1473.12    404.30 o 
  21   9   3     4585.33     4135.03    708.18 o 
 -22  10   3     3969.93     3627.42    559.59 o 
 -20  10   3    16720.99    16188.41    756.55 o 
 -18  10   3       65.96       49.59    444.21 o 
 -16  10   3      105.42      373.46    395.55 o 
 -14  10   3      832.65      639.17    564.94 o 
 -12  10   3     4509.85     4082.00    645.29 o 
 -10  10   3      992.16      887.77    303.43 o 
  -8  10   3      372.61      392.06    224.89 o 
  -6  10   3      617.72      458.90    237.25 o 
  -4  10   3      140.05       55.50    233.87 o 
  -2  10   3     4332.93     4654.14    376.81 o 
   0  10   3     3349.15     2884.19    337.30 o 
   2  10   3     7625.98     7310.79    458.73 o 
   4  10   3     2146.47     2039.42    319.36 o 
   6  10   3    24431.21    25175.54    663.87 o 
   8  10   3      995.17      943.83    359.20 o 
  10  10   3     1850.19     1696.12    366.94 o 
  12  10   3     1038.53      897.37    338.55 o 
  14  10   3    13753.97    13234.88    605.62 o 
  16  10   3     1562.18     1431.49    412.02 o 
  18  10   3       94.74      275.10    410.10 o 
  20  10   3      553.43      975.52    512.71 o 
 -19  11   3    18890.20    18863.54    821.72 o 
 -17  11   3     2551.30     2106.04    491.59 o 
 -15  11   3     8855.67     7398.97   1044.82 o 
 -13  11   3    33959.08    32465.26    888.31 o 
 -11  11   3    35749.46    35258.27   1237.37 o 
  -9  11   3     1413.67     1114.87    332.69 o 
  -7  11   3     4023.53     3816.09    392.59 o 
  -5  11   3      466.71      548.98    337.11 o 
  -3  11   3     6548.07     5430.21    499.22 o 
  -1  11   3     1740.87      981.51    329.81 o 
   1  11   3    20665.73    20810.17    603.50 o 
   3  11   3    10183.57    10061.71    459.02 o 
   5  11   3     7807.20     7433.99    689.06 o 
   7  11   3     3726.10     3731.09    420.56 o 
   9  11   3      584.65      664.47    369.22 o 
  11  11   3      176.00      234.17    351.69 o 
  13  11   3    16747.41    16009.95    677.97 o 
  15  11   3    30052.61    31617.30    973.58 o 
  17  11   3     7472.18     8286.74    610.95 o 
 -16  12   3     3504.49     3131.09    547.69 o 
 -14  12   3     9186.41     9903.45    634.41 o 
 -12  12   3     9773.80     8913.33    825.52 o 
 -10  12   3     2700.15     2054.28    681.10 o 
  -8  12   3      321.58      236.05    545.86 o 
  -6  12   3      774.79      549.58    529.32 o 
  -4  12   3      764.00      884.83    384.83 o 
  -2  12   3      726.04      691.05    372.77 o 
   0  12   3      188.95      230.13    365.56 o 
   2  12   3        2.05      209.36    504.43 o 
   4  12   3      537.95      255.41    513.70 o 
   6  12   3     1017.30     1167.29    614.45 o 
   8  12   3      333.66      476.58    373.62 o 
  10  12   3     2929.48     2948.42    505.93 o 
  12  12   3     4568.76     4590.03    515.86 o 
  14  12   3     4871.65     4426.07    563.05 o 
 -11  13   3     4061.76     3361.03    764.91 o 
  -9  13   3       48.29      264.41    592.39 o 
  -7  13   3     4541.59     4144.59    732.71 o 
  -5  13   3     2644.33     2186.99    619.43 o 
  -3  13   3      307.01      669.36    605.08 o 
  -1  13   3     4096.11     3922.45    468.43 o 
   1  13   3    23256.36    24862.30   1071.89 o 
   3  13   3    17159.60    15641.66    951.69 o 
   5  13   3       20.07      160.59    564.53 o 
   7  13   3      297.99      914.64    689.33 o 
   9  13   3     2179.42     1712.08    751.46 o 
 -32   0   4     2290.98     1748.85    784.49 o 
 -30   0   4     2525.06     2555.71    479.95 o 
 -28   0   4     8667.35     9023.17    733.04 o 
 -26   0   4      382.86      481.47    394.25 o 
 -24   0   4     3100.27     2872.15    411.68 o 
 -22   0   4     1487.06     1305.29    332.67 o 
 -20   0   4     6484.89     6564.34    390.28 o 
 -18   0   4    10122.58    11076.20   1130.75 o 
 -16   0   4   114478.20   117506.87   4156.05 o 
 -14   0   4   111653.91   113581.38   2834.86 o 
 -12   0   4    15727.22    15866.55    627.41 o 
 -10   0   4    52593.93    51633.36   2494.21 o 
  -8   0   4   493222.94   457845.84   5318.73 o 
  -6   0   4   903379.81   804138.06   9467.53 o 
  -2   0   4    17198.12    17793.57    412.57 o 
   0   0   4    66129.59    71604.60    657.44 o 
   2   0   4     7903.88     7194.10    170.98 o 
   4   0   4      247.56      722.97     99.04 o 
   6   0   4   161153.08   170089.81    740.74 o 
   8   0   4    44154.25    36892.47   6366.19 o 
  10   0   4    47593.54    48554.56    654.65 o 
  12   0   4     9807.00     8846.55    344.27 o 
  14   0   4     8648.81     8681.87    369.59 o 
  16   0   4     5343.47     5774.13    504.48 o 
  18   0   4    10012.62    10388.50    363.11 o 
  20   0   4    85560.47    94249.57   1960.42 o 
  22   0   4    34278.92    35449.17   1208.71 o 
  24   0   4     5588.57     5520.78    661.34 o 
  26   0   4    14654.34    16154.96   1022.98 o 
  28   0   4    34475.16    36951.63   1473.12 o 
  30   0   4    21622.38    24532.68   1347.66 o 
 -31   1   4       77.72      154.24    333.99 o 
 -29   1   4     2590.90     2218.37    370.87 o 
 -27   1   4     1651.51     1877.33    361.44 o 
 -25   1   4     3817.10     4046.04    295.53 o 
 -23   1   4     3264.32     3364.89    283.76 o 
 -21   1   4      245.76      165.86    215.04 o 
 -19   1   4      467.00      501.03    192.97 o 
 -17   1   4    28797.52    28003.30    537.69 o 
 -15   1   4    36128.38    34333.10    690.42 o 
 -13   1   4    20199.62    19580.72    527.89 o 
 -11   1   4     4814.61     4934.86    169.36 o 
  -9   1   4    22068.11    22730.12    263.80 o 
  -7   1   4      337.40      494.57     84.87 o 
  -5   1   4     5896.82     5427.70    201.99 o 
  -3   1   4    29429.94    34452.61    583.13 o 
  -1   1   4     8717.70    10151.98    310.53 o 
   1   1   4     5923.06     5150.89    106.88 o 
   3   1   4       74.83       75.95     60.12 o 
   5   1   4      139.15      315.25     80.17 o 
   7   1   4    12135.61    13802.43    174.51 o 
   9   1   4     7731.81     8624.53    135.71 o 
  11   1   4    23376.71    25760.16    311.97 o 
  13   1   4     7397.72     8171.10    304.81 o 
  15   1   4     9439.91     8955.73    223.31 o 
  17   1   4       39.04       23.75    142.69 o 
  19   1   4    13506.98    13495.54    289.14 o 
  21   1   4     9322.97     9768.99    372.23 o 
  23   1   4     1156.43     1282.34    284.01 o 
  25   1   4       26.01      -57.89    421.75 o 
  27   1   4     1855.24     2414.58    492.36 o 
  29   1   4     2403.05     2376.52    525.36 o 
 -30   2   4     9809.73     9916.39    440.90 o 
 -28   2   4    13639.92    13635.95    467.24 o 
 -26   2   4      648.76      538.60    271.88 o 
 -24   2   4      875.96      909.27    255.45 o 
 -22   2   4      488.06      391.00    229.83 o 
 -20   2   4     8221.69     8251.25    449.60 o 
 -18   2   4      687.22      637.26    189.73 o 
 -16   2   4     9241.00     9063.33    254.81 o 
 -14   2   4    12754.05    11567.10    226.33 o 
 -12   2   4     3458.45     3322.78    149.77 o 
 -10   2   4      327.81      417.55    113.37 o 
  -8   2   4    34195.99    34950.12    801.93 o 
  -6   2   4    54711.85    61784.07   1588.96 o 
   0   2   4      634.39      774.39     57.26 o 
   2   2   4      196.62      165.50     55.77 o 
   4   2   4     9886.46    10802.76    217.70 o 
   6   2   4    82427.12    83814.75    733.93 o 
   8   2   4    48222.79    49441.54    532.51 o 
  10   2   4     1711.77     1206.62    115.24 o 
  12   2   4     9017.39     8507.54    327.26 o 
  14   2   4    31327.55    30335.54    557.26 o 
  16   2   4    16227.02    16977.60    287.58 o 
  18   2   4      680.47      531.74    132.47 o 
  20   2   4    23996.41    24022.12    456.10 o 
  22   2   4     2598.96     2684.95    263.85 o 
  24   2   4     2495.20     2340.36    322.71 o 
  26   2   4     1543.10     1385.32    441.65 o 
  28   2   4    11485.92    11482.03    714.47 o 
 -31   3   4     7046.16     6367.30    635.37 o 
 -29   3   4    15414.81    16552.91    753.64 o 
 -27   3   4      962.41     1032.35    295.91 o 
 -25   3   4     1658.05     1749.26    279.37 o 
 -23   3   4      750.02      554.70    231.35 o 
 -21   3   4    13780.38    14683.48    424.61 o 
 -19   3   4     1342.53     1168.85    248.98 o 
 -17   3   4    18346.92    19759.22    424.11 o 
 -15   3   4    75653.10    71226.48   1264.57 o 
 -13   3   4     4342.68     4181.22    203.42 o 
 -11   3   4       58.77      -75.94    136.04 o 
  -9   3   4    31131.93    29052.69    646.47 o 
  -7   3   4    49815.02    47130.17   2368.94 o 
  -5   3   4     2772.41     1735.77    224.47 o 
  -3   3   4    11280.12    12307.61    237.05 o 
  -1   3   4       64.06       80.18     62.99 o 
   1   3   4    11220.42    11629.47    169.05 o 
   3   3   4       94.52      122.63     80.17 o 
   5   3   4    20514.03    18582.68    332.26 o 
   7   3   4    84707.96    83121.70    527.88 o 
   9   3   4    26143.19    28382.88    442.06 o 
  11   3   4     6652.26     6505.20    158.23 o 
  13   3   4      552.50      801.62    231.29 o 
  15   3   4    19403.90    20119.26    627.95 o 
  17   3   4     5602.98     5465.75    309.39 o 
  19   3   4    24287.61    24587.36    715.25 o 
  21   3   4    18952.54    19393.27    442.12 o 
  23   3   4     4468.68     4621.01    325.80 o 
  25   3   4       63.36       82.49    289.03 o 
  27   3   4     6597.32     6367.13    571.77 o 
  29   3   4    11537.39    13265.84    752.87 o 
 -30   4   4      134.63      239.27    433.11 o 
 -28   4   4     1560.18     1658.09    449.43 o 
 -26   4   4     4043.77     4541.89    332.57 o 
 -24   4   4     8484.31     7948.46    350.82 o 
 -22   4   4     3960.98     4433.43    302.76 o 
 -20   4   4     2655.63     2732.44    532.05 o 
 -18   4   4    10305.94    10262.73    499.31 o 
 -16   4   4    15856.74    15362.47   1145.60 o 
 -14   4   4     3794.72     3089.28    289.27 o 
 -12   4   4      252.34      294.81    216.59 o 
 -10   4   4     2233.63     2472.35    305.41 o 
  -8   4   4    23243.92    21393.15   1546.64 o 
  -6   4   4      124.38       74.12    196.55 o 
  -4   4   4     1810.15     1750.07    187.67 o 
  -2   4   4      909.48     1103.90    172.78 o 
   0   4   4      176.52      446.27     82.15 o 
   2   4   4     1491.79     1177.36     97.35 o 
   4   4   4      166.12      134.36     51.76 o 
   6   4   4     2918.13     2654.45    159.74 o 
   8   4   4    17976.90    18257.32    297.68 o 
  10   4   4    58537.67    57482.05    734.61 o 
  12   4   4    75577.68    76318.55    742.82 o 
  14   4   4     2969.73     2852.73    126.75 o 
  16   4   4       12.69       80.09    130.09 o 
  18   4   4     1048.34      717.85    254.72 o 
  20   4   4     6329.51     6601.55    386.09 o 
  22   4   4      402.18      813.17    327.23 o 
  24   4   4      900.48      990.76    292.10 o 
  26   4   4     1137.27     1152.89    326.32 o 
  28   4   4     1486.21     1363.07    437.99 o 
 -29   5   4    10683.13    10499.35    774.80 o 
 -27   5   4    14863.31    15162.77    677.90 o 
 -25   5   4     3720.76     2091.01    692.48 o 
 -23   5   4     5119.07     4971.42    332.26 o 
 -21   5   4     6129.63     6496.20    336.13 o 
 -19   5   4    16052.76    17177.32   1121.21 o 
 -17   5   4    14500.58    14919.05    777.45 o 
 -15   5   4     1104.63      824.40    382.38 o 
 -13   5   4       64.04      214.31    232.80 o 
 -11   5   4     7077.00     7901.69    428.71 o 
  -9   5   4       31.04       71.96    252.42 o 
  -7   5   4    35253.23    37467.82    393.96 o 
  -5   5   4      723.97      552.03     74.08 o 
  -3   5   4    63372.44    63904.32   1924.29 o 
  -1   5   4    29107.92    28773.86    476.41 o 
   1   5   4     2131.10     2081.70    213.08 o 
   3   5   4    11300.15    11775.01    154.31 o 
   5   5   4    85529.55    84615.86    701.49 o 
   7   5   4   132151.91   134825.22    932.91 o 
   9   5   4    34521.72    33086.25    464.15 o 
  11   5   4    31661.94    31038.33    504.59 o 
  13   5   4    29662.77    29295.99    440.83 o 
  15   5   4    30770.56    29619.21    726.86 o 
  17   5   4      821.09      498.04    295.76 o 
  19   5   4     1496.26     1310.27    286.42 o 
  21   5   4      480.49      398.58    306.92 o 
  23   5   4      525.27      591.55    323.16 o 
  25   5   4       15.89      406.72    307.40 o 
  27   5   4     2616.10     3161.57    390.51 o 
 -28   6   4     7429.58     7129.55    616.81 o 
 -26   6   4     1159.97      937.94    426.10 o 
 -24   6   4     5555.96     5595.71    779.03 o 
 -22   6   4     1414.16     1417.31    323.16 o 
 -20   6   4    30781.34    30859.13   1065.08 o 
 -18   6   4    14232.78    13627.64    804.20 o 
 -16   6   4     4622.78     5042.27    592.41 o 
 -14   6   4    10475.44    10112.15    677.00 o 
 -12   6   4    11792.16    10587.95    505.37 o 
 -10   6   4    22266.95    23618.59    669.46 o 
  -8   6   4    11773.79    11780.05    289.25 o 
  -6   6   4    20874.16    20465.00    210.02 o 
  -4   6   4    37562.84    39510.50    565.49 o 
  -2   6   4    57989.13    56161.36    676.09 o 
   0   6   4     9726.35    10560.66    479.82 o 
   2   6   4    10312.31    11173.98    225.07 o 
   4   6   4     7246.95     7268.99    144.32 o 
   6   6   4   120546.88   121800.49    886.43 o 
   8   6   4    22776.85    22930.06    574.34 o 
  10   6   4      456.18      248.64    216.44 o 
  12   6   4     3331.24     3341.87    288.86 o 
  14   6   4    12167.73    11797.06    340.43 o 
  16   6   4    31724.15    32415.36    619.74 o 
  18   6   4     4755.51     4804.70    344.57 o 
  20   6   4    11477.27    10824.65    480.35 o 
  22   6   4     2853.01     2754.44    396.99 o 
  24   6   4     6428.45     6242.16    474.86 o 
  26   6   4       26.18       42.68    354.25 o 
 -27   7   4     2210.29     1884.71    467.87 o 
 -25   7   4     5550.50     5101.40    542.10 o 
 -23   7   4     1646.35     1384.89    429.04 o 
 -21   7   4     1593.49     1558.36    623.54 o 
 -19   7   4      867.36      752.14    306.73 o 
 -17   7   4      561.89      483.73    440.22 o 
 -15   7   4     7201.19     7158.57    678.22 o 
  -7   7   4     1913.60     1559.62    322.08 o 
  -5   7   4     4325.19     4266.56    376.94 o 
  -3   7   4    51392.30    52051.38    951.49 o 
  -1   7   4      152.69      262.29    342.76 o 
   1   7   4    32649.12    32493.11    520.30 o 
   3   7   4     6310.33     6564.70    159.46 o 
   5   7   4     8329.92     8191.24    175.96 o 
   7   7   4     9489.80     9102.82    221.35 o 
   9   7   4    27706.98    28339.21    623.99 o 
  11   7   4     8514.41     8522.89    416.11 o 
  13   7   4     2434.33     2378.64    264.71 o 
  15   7   4     3808.47     3937.65    325.01 o 
  17   7   4     3908.36     4020.57    357.50 o 
  19   7   4     1456.02     1631.91    334.28 o 
  21   7   4     5060.68     5137.04    422.40 o 
  23   7   4     5239.50     5272.04    456.81 o 
  25   7   4    10340.58    10943.73    558.01 o 
 -26   8   4      230.41      308.27    441.66 o 
 -24   8   4      149.21      129.72    496.02 o 
 -22   8   4     2560.57     2694.59    431.26 o 
 -20   8   4     6715.44     5761.55    496.85 o 
 -18   8   4     1015.69      531.87    480.67 o 
 -16   8   4     1730.03     1450.77    589.46 o 
 -14   8   4      513.61      583.29    438.37 o 
  -6   8   4     2556.87     1901.22    367.44 o 
  -4   8   4      512.79      442.73    227.19 o 
  -2   8   4    10611.03    10573.69    405.40 o 
   0   8   4     2355.31     2091.84    230.91 o 
   2   8   4     5055.29     5017.75    236.45 o 
   4   8   4    14711.81    15358.27    490.68 o 
   6   8   4    40192.04    42966.09   1017.58 o 
   8   8   4    20122.72    19864.80    450.35 o 
  10   8   4     6938.02     7102.80    390.04 o 
  12   8   4     2098.03     2016.31    258.10 o 
  14   8   4     3994.05     3717.63    389.90 o 
  16   8   4     1635.34     1653.31    379.55 o 
  18   8   4     1414.99      932.14    415.89 o 
  20   8   4     3341.05     3345.79    452.19 o 
  22   8   4     4479.10     4301.75    680.63 o 
  24   8   4        3.22       82.16    475.08 o 
 -23   9   4       17.70      116.74    452.61 o 
 -21   9   4    11667.66    11717.66    635.30 o 
 -19   9   4     7596.96     7695.61    574.96 o 
 -17   9   4       61.19        4.54    381.94 o 
 -15   9   4     2860.92     2843.64    295.30 o 
 -13   9   4    17830.74    18440.99    865.81 o 
 -11   9   4    23935.18    23860.15    816.07 o 
  -9   9   4     2794.44     2623.35    319.60 o 
  -7   9   4     1616.22     1583.10    239.97 o 
  -5   9   4     3090.89     3233.19    260.55 o 
  -3   9   4    13619.81    14195.19    433.47 o 
  -1   9   4    27148.92    28432.01    492.45 o 
   1   9   4     1695.22     1697.93    209.57 o 
   3   9   4      272.83      319.12    183.98 o 
   5   9   4    17229.86    17681.65    460.97 o 
   7   9   4     8286.27     8764.78    444.10 o 
   9   9   4        2.66       42.12    306.29 o 
  11   9   4      881.40      791.60    243.24 o 
  13   9   4     1909.77     1687.03    365.78 o 
  15   9   4    14691.62    14837.50    617.41 o 
  17   9   4     1803.36     1889.17    424.38 o 
  19   9   4      115.22      131.19    432.52 o 
  21   9   4       26.38      -28.06    467.79 o 
 -22  10   4        6.15      256.57    484.08 o 
 -20  10   4    17896.74    18394.78    907.33 o 
 -18  10   4    12387.17    10652.36    605.46 o 
 -16  10   4      696.64      456.50    428.94 o 
 -14  10   4     4860.58     4138.68    486.63 o 
 -12  10   4    25836.77    27127.84    809.18 o 
 -10  10   4    28930.99    31849.59   1300.16 o 
  -8  10   4     7335.96     7604.37    327.21 o 
  -6  10   4     3118.77     3334.16    283.21 o 
  -4  10   4    12939.75    14388.71    410.44 o 
  -2  10   4    17015.26    18820.10    555.86 o 
   0  10   4     4281.14     3475.85    357.07 o 
   2  10   4     6138.73     6504.17    393.75 o 
   4  10   4     4275.34     4573.03    287.74 o 
   6  10   4     3531.33     3421.46    379.41 o 
   8  10   4      850.09      859.78    347.90 o 
  10  10   4     8677.93     8816.38    506.76 o 
  12  10   4      862.19      741.58    351.95 o 
  14  10   4     7979.57     7996.53    527.91 o 
  16  10   4     9309.14     9392.36    586.19 o 
  18  10   4     2929.83     2680.91    509.25 o 
  20  10   4       80.57      158.22    465.36 o 
 -19  11   4      146.85      236.88    470.42 o 
 -17  11   4     5206.65     4401.21    551.43 o 
 -15  11   4     2648.83     2450.33    440.49 o 
 -13  11   4      299.42      173.60    563.31 o 
 -11  11   4     4785.48     3957.68    639.48 o 
  -9  11   4     9158.49     7566.27    451.78 o 
  -7  11   4     7986.34     7979.42    365.73 o 
  -5  11   4     6040.32     5620.08    340.06 o 
  -3  11   4     2237.66     1768.75    353.43 o 
  -1  11   4        3.58        8.42    311.82 o 
   1  11   4      706.52      677.87    318.94 o 
   3  11   4      141.54      150.94    496.28 o 
   5  11   4      903.16     1027.99    330.80 o 
   7  11   4      974.78      890.30    371.65 o 
   9  11   4       19.64      183.94    372.90 o 
  11  11   4     3103.92     3000.29    433.87 o 
  13  11   4      631.66      703.17    397.17 o 
  15  11   4     1190.31     1042.95    397.51 o 
  17  11   4     1038.37     1227.11    432.91 o 
 -16  12   4     1393.92     1009.71    476.55 o 
 -14  12   4     2310.49     2192.48    501.21 o 
 -12  12   4    19317.46    20267.45   1037.01 o 
 -10  12   4    10599.69    10204.66    831.10 o 
  -8  12   4      532.64      753.59    603.88 o 
  -6  12   4      389.56      235.68    586.34 o 
  -4  12   4     3263.82     3267.96    412.03 o 
  -2  12   4     6663.69     6600.89    466.96 o 
   0  12   4      533.37      474.89    358.76 o 
   2  12   4    20690.83    20773.28   1007.32 o 
   4  12   4     4093.15     4048.24    696.87 o 
   6  12   4     3826.69     3134.65    639.71 o 
   8  12   4       91.90      -26.41    639.54 o 
  10  12   4    15269.32    14831.69   1015.45 o 
  12  12   4     3542.19     3677.66    665.20 o 
  -9  13   4     4099.93     3334.07    730.71 o 
  -7  13   4      526.49      267.17    664.90 o 
  -5  13   4      692.83     1185.65    636.45 o 
  -3  13   4     2262.53     2418.05    445.44 o 
  -1  13   4     3954.96     3641.88    656.42 o 
   1  13   4     2758.20     2092.33    669.33 o 
   3  13   4     6669.79     7406.31    782.12 o 
   5  13   4      106.15        9.65    673.64 o 
   7  13   4      918.52      773.48    598.63 o 
 -31   1   5     1095.65      865.96    328.11 o 
 -29   1   5     2166.48     2190.13    341.13 o 
 -27   1   5    10774.54    10796.45    401.55 o 
 -25   1   5      138.62      203.71    235.60 o 
 -23   1   5      408.90      329.42    229.91 o 
 -21   1   5    31704.26    33242.02    667.03 o 
 -19   1   5    54106.84    54614.66   1362.20 o 
 -17   1   5     1837.44     1869.24    196.46 o 
 -15   1   5    14856.49    14734.31    282.90 o 
 -13   1   5       88.47      135.02    121.44 o 
 -11   1   5       10.71       39.93    131.93 o 
  -9   1   5    79851.23    84576.05    992.65 o 
  -7   1   5   230893.86   219577.66   1133.72 o 
  -5   1   5    48769.81    45136.37    356.99 o 
  -1   1   5      570.09      484.61    201.21 o 
   1   1   5    67789.51    66707.54    902.02 o 
   3   1   5    46019.66    46761.52    468.57 o 
   5   1   5        1.53      148.07     70.92 o 
   7   1   5    21649.00    22147.91    376.89 o 
   9   1   5    20521.99    22129.85    257.39 o 
  11   1   5    16055.15    16232.73    308.35 o 
  13   1   5     3927.15     4142.01    206.95 o 
  15   1   5    44980.37    46582.33   1159.95 o 
  17   1   5     9660.30     9665.92    249.09 o 
  19   1   5     4769.26     4677.21    215.91 o 
  21   1   5     1243.38     1170.84    258.70 o 
  23   1   5      175.39      205.01    389.70 o 
  25   1   5      277.28      618.14    412.11 o 
  27   1   5     3840.95     3717.30    800.45 o 
  29   1   5    16108.29    17070.41    800.48 o 
 -30   2   5      162.04      501.33    318.86 o 
 -28   2   5     7621.19     8367.57    403.79 o 
 -26   2   5     1208.50     1110.70    277.02 o 
 -24   2   5     2791.10     2517.35    283.23 o 
 -22   2   5      246.57      341.11    217.53 o 
 -20   2   5     7748.58     7442.06    265.68 o 
 -18   2   5     4445.90     4740.78    238.50 o 
 -16   2   5    27633.28    28223.27    747.93 o 
 -14   2   5    30087.69    29110.51    870.18 o 
 -12   2   5      188.19      211.17    124.16 o 
 -10   2   5      940.97      905.97    109.98 o 
  -8   2   5    35748.30    33873.75    959.93 o 
  -6   2   5    30383.85    28677.67   1080.97 o 
  -2   2   5      528.84      761.93    111.14 o 
   0   2   5    17740.58    17993.41    236.87 o 
   2   2   5    36621.95    36487.71    205.94 o 
   4   2   5    28426.72    27606.78    336.15 o 
   6   2   5     2656.17     2944.69     80.30 o 
   8   2   5     8152.56     9757.00    158.60 o 
  10   2   5    36010.96    38369.45    542.31 o 
  12   2   5    52657.12    52069.80    548.31 o 
  14   2   5      867.99      853.58    204.19 o 
  16   2   5    11769.25    11423.50    420.22 o 
  18   2   5    18951.73    18024.15    641.03 o 
  20   2   5     7046.43     7900.22    357.10 o 
  22   2   5     2438.28     2514.73    310.20 o 
  24   2   5      324.41      519.98    292.86 o 
  26   2   5      980.36      875.64    421.92 o 
  28   2   5     2455.17     3007.07    588.32 o 
 -31   3   5     3996.06     3558.80    613.85 o 
 -29   3   5      426.26      584.68    364.84 o 
 -27   3   5      798.51      774.63    293.47 o 
 -25   3   5     5045.28     5580.99    331.98 o 
 -23   3   5     8221.89     7415.27    457.72 o 
 -21   3   5    16830.79    16191.05    415.01 o 
 -19   3   5    11937.97    11993.84    391.17 o 
 -17   3   5    25375.42    25045.65   1042.77 o 
 -15   3   5    21384.93    21439.16   1328.41 o 
 -13   3   5       40.92      134.68    144.57 o 
 -11   3   5      145.92      187.82    136.52 o 
  -9   3   5      940.61      831.96    100.74 o 
  -7   3   5    18043.68    20117.52   1004.98 o 
  -5   3   5     1192.46     1196.97     92.07 o 
  -3   3   5    13195.45    15475.49    235.70 o 
  -1   3   5    19943.84    22345.73    367.20 o 
   1   3   5    23761.66    26983.95    512.55 o 
   3   3   5    10957.88    12187.63    181.57 o 
   5   3   5    14304.46    13667.12    199.02 o 
   7   3   5    19915.73    19657.34    293.35 o 
   9   3   5    20057.95    21508.09    390.45 o 
  11   3   5    48346.96    46154.27    406.99 o 
  13   3   5    32877.25    32661.02    363.45 o 
  15   3   5    19095.60    19190.14    374.28 o 
  17   3   5     4891.70     4598.98    305.65 o 
  19   3   5     6853.34     6279.34    353.27 o 
  21   3   5    10096.59    10443.41    381.78 o 
  23   3   5      179.55      169.53    262.89 o 
  25   3   5     1856.57     1502.13    349.61 o 
  27   3   5     2213.41     2413.09    539.05 o 
 -30   4   5     2804.10     2980.28    818.04 o 
 -28   4   5     9447.82     9098.59    908.89 o 
 -26   4   5      129.43      175.91    353.92 o 
 -24   4   5     7798.02     7361.98    467.95 o 
 -22   4   5    18893.73    17913.21    600.62 o 
 -20   4   5    38564.53    36909.57    766.06 o 
 -18   4   5    51929.42    51953.89   3092.33 o 
 -16   4   5      934.00      905.17    235.01 o 
 -14   4   5     2680.04     2329.43    232.36 o 
 -12   4   5     2729.78     1884.79    357.67 o 
 -10   4   5     1573.40     1695.19    330.44 o 
  -8   4   5    13764.75    14973.30    532.42 o 
  -6   4   5    87316.90    87527.18   1112.64 o 
  -4   4   5     3201.12     2561.39    266.22 o 
  -2   4   5        6.42       11.64     75.63 o 
   0   4   5    29726.45    31333.84    341.40 o 
   2   4   5    34475.79    33739.02    661.71 o 
   4   4   5       51.04       83.74    116.95 o 
   6   4   5    30535.84    30096.97    348.39 o 
   8   4   5    48568.44    46898.45    516.45 o 
  10   4   5    21685.14    21064.14    505.74 o 
  12   4   5     2573.97     2621.26    203.73 o 
  14   4   5    46801.79    46772.02    536.90 o 
  16   4   5    56139.40    56232.31    724.11 o 
  18   4   5     4830.55     4986.51    335.34 o 
  20   4   5      164.00      170.34    293.45 o 
  22   4   5      281.69      234.68    295.42 o 
  24   4   5     3411.80     3063.99    321.67 o 
  26   4   5      381.74      550.40    310.39 o 
  28   4   5    13503.27    15009.11    809.75 o 
 -29   5   5      493.96      485.05    763.09 o 
 -27   5   5       39.78     -281.86    625.12 o 
 -25   5   5     4839.98     5199.85    462.85 o 
 -23   5   5     7944.02     7792.31    914.80 o 
 -21   5   5       21.47       53.45    239.77 o 
 -19   5   5     9158.66     8895.96    334.87 o 
 -17   5   5      304.19      282.39    252.48 o 
 -15   5   5    28729.70    28749.05    982.40 o 
 -11   5   5    23737.11    24349.58    693.97 o 
  -9   5   5     6940.97     7439.83    444.55 o 
  -7   5   5    81501.19    78245.07   1117.91 o 
  -5   5   5      252.02      556.16    288.37 o 
  -3   5   5      907.09      699.46    136.46 o 
  -1   5   5    17018.14    16375.64    548.99 o 
   1   5   5     1927.29     2171.45    187.84 o 
   3   5   5    45401.55    45352.50    515.46 o 
   5   5   5       34.96      162.05    132.49 o 
   7   5   5    39549.22    41502.07    495.72 o 
   9   5   5      175.89      -74.17    200.77 o 
  11   5   5    48106.29    48826.63    617.28 o 
  13   5   5    13026.08    13048.89    336.13 o 
  15   5   5     4089.64     4229.67    256.86 o 
  17   5   5     5301.03     4873.11    342.79 o 
  19   5   5     7360.65     7191.96    374.33 o 
  21   5   5     6826.76     7034.84    431.62 o 
  23   5   5     1652.86     1421.35    355.50 o 
  25   5   5     2756.35     2679.34    354.92 o 
  27   5   5       28.06      190.57    356.45 o 
 -28   6   5     2045.93     1938.66    535.47 o 
 -26   6   5     2195.72     2108.75    729.67 o 
 -24   6   5     5045.08     5171.89    742.90 o 
 -22   6   5    38367.92    38675.30    967.93 o 
 -20   6   5    36116.07    34358.51   1404.53 o 
 -18   6   5     2835.47     2762.43    347.53 o 
 -16   6   5    28387.89    25235.21    978.69 o 
 -14   6   5     2910.31     1984.38    509.90 o 
  -8   6   5     3840.38     3755.20    196.57 o 
  -6   6   5    28283.54    27944.63    265.91 o 
  -4   6   5    45618.05    50685.63    912.87 o 
  -2   6   5      111.22      186.80    319.70 o 
   0   6   5     6642.85     6462.04    424.15 o 
   2   6   5      883.48     1089.28    164.17 o 
   4   6   5    16183.49    16082.66    194.10 o 
   6   6   5    19841.80    20837.65    418.00 o 
   8   6   5    10907.66    11491.99    271.79 o 
  10   6   5    46975.89    46575.05    626.54 o 
  12   6   5    88404.26    88946.83    742.05 o 
  14   6   5    21316.51    21915.74    431.00 o 
  16   6   5     5131.99     4705.63    359.12 o 
  18   6   5    15218.24    14752.40    488.82 o 
  20   6   5     3845.31     3457.63    358.85 o 
  22   6   5     3554.09     2775.37    365.32 o 
  24   6   5      172.68      262.59    380.46 o 
  26   6   5      318.66      314.17    355.21 o 
 -27   7   5     8646.40     8509.00    663.98 o 
 -25   7   5      619.37      757.47    599.49 o 
 -23   7   5     1753.39     1424.94    635.60 o 
 -21   7   5    20616.02    20851.04    638.40 o 
 -19   7   5    33712.26    33382.06    741.82 o 
 -17   7   5    10359.93     9214.10    451.08 o 
 -15   7   5       84.87     -170.03    387.83 o 
  -5   7   5    15430.53    17057.10    614.81 o 
  -3   7   5    21677.45    21875.20    696.57 o 
  -1   7   5     6282.28     6469.64    331.97 o 
   1   7   5    13171.59    12804.06    417.00 o 
   3   7   5     7637.97     7372.47    232.57 o 
   5   7   5    35779.34    37043.53    492.54 o 
   7   7   5    83779.63    84170.15    963.77 o 
   9   7   5     6351.55     6181.51    361.42 o 
  11   7   5     1341.93     1239.75    232.12 o 
  13   7   5    12080.20    11272.55    344.90 o 
  15   7   5    41309.57    40600.42    588.80 o 
  17   7   5    41986.96    40527.25    739.93 o 
  19   7   5     1201.64      905.89    301.76 o 
  21   7   5      514.27      317.69    369.14 o 
  23   7   5     3969.90     3528.55    425.52 o 
  25   7   5     3447.75     3404.18    470.37 o 
 -26   8   5     8278.25     7473.97    650.54 o 
 -24   8   5    13957.14    14093.55    687.81 o 
 -22   8   5     3403.51     2494.87    604.43 o 
 -20   8   5     3313.81     2259.48    587.22 o 
 -18   8   5      376.86      506.22    312.67 o 
 -16   8   5     1549.24     1811.73    341.91 o 
 -14   8   5     1401.87     1468.90    395.95 o 
 -12   8   5    17219.18    18603.54    697.22 o 
 -10   8   5    28894.73    30403.58    849.09 o 
  -8   8   5     9168.13     9154.18    550.61 o 
  -6   8   5      995.04      952.16    263.87 o 
  -4   8   5    28128.07    28599.04    584.89 o 
  -2   8   5    73704.80    71858.73    946.98 o 
   0   8   5     2299.56     2225.02    295.50 o 
   2   8   5    12600.56    12883.63    289.74 o 
   4   8   5     9828.73     9667.19    251.82 o 
   6   8   5     2595.82     2477.25    206.17 o 
   8   8   5     1755.87     1739.93    312.33 o 
  10   8   5      876.17      856.72    228.16 o 
  12   8   5    20090.81    19962.85    630.45 o 
  14   8   5      635.29      616.37    258.59 o 
  16   8   5       71.90      -31.64    365.33 o 
  18   8   5      297.08      550.97    400.09 o 
  20   8   5     5365.73     4737.71    501.76 o 
  22   8   5      718.37      828.24    469.01 o 
 -23   9   5     3679.02     3713.77    517.59 o 
 -21   9   5     1695.27     1439.95    494.26 o 
 -19   9   5      413.80      506.39    440.46 o 
 -17   9   5     2185.67     1653.12    583.13 o 
 -15   9   5     4721.93     4800.51    403.55 o 
 -13   9   5       42.79       90.29    371.25 o 
 -11   9   5     2904.52     3028.88    439.84 o 
  -9   9   5     6547.34     6421.91    531.82 o 
  -7   9   5     1280.45      981.03    274.87 o 
  -5   9   5     8901.96     9241.46    439.50 o 
  -3   9   5    15999.99    16283.22    500.75 o 
  -1   9   5     3034.69     3541.81    266.30 o 
   1   9   5      294.84      248.76    171.24 o 
   3   9   5       50.50      100.13    173.23 o 
   5   9   5    20205.77    20965.22    584.73 o 
   7   9   5      965.72      862.98    303.52 o 
   9   9   5      371.46      440.53    322.47 o 
  11   9   5     1301.01     1400.17    259.41 o 
  13   9   5    10438.29    10223.28    405.23 o 
  15   9   5     5594.33     6235.55    466.93 o 
  17   9   5     4921.81     3843.03    465.93 o 
  19   9   5     3780.15     4158.42    528.46 o 
  21   9   5     2596.36     2404.10    493.59 o 
 -22  10   5        6.55      -93.04    524.81 o 
 -20  10   5     3469.16     2515.21    522.62 o 
 -18  10   5     2590.26     2412.21    472.01 o 
 -16  10   5      223.07      127.31    391.03 o 
 -14  10   5      408.12      247.78    578.72 o 
 -12  10   5     1584.11     1709.32    327.69 o 
 -10  10   5     3341.21     3280.34    361.00 o 
  -8  10   5       31.73      123.53    298.16 o 
  -6  10   5      494.57      555.06    254.62 o 
  -4  10   5     1187.76     1124.62    258.05 o 
  -2  10   5    14933.81    15868.38    431.26 o 
   0  10   5     4451.89     4539.72    363.15 o 
   2  10   5     4605.72     4390.86    369.93 o 
   4  10   5      921.04     1208.06    242.75 o 
   6  10   5    13195.29    14391.82    548.10 o 
   8  10   5     6676.78     6663.92    451.12 o 
  10  10   5     3095.05     2752.33    403.17 o 
  12  10   5     2275.38     2089.78    393.47 o 
  14  10   5      101.05      -72.77    387.49 o 
  16  10   5     1492.52     1263.31    445.49 o 
  18  10   5      216.04      261.33    474.26 o 
 -19  11   5     1292.15     1049.06    460.88 o 
 -17  11   5       15.46      163.95    497.84 o 
 -15  11   5     1680.71     1591.53    453.04 o 
 -13  11   5     3478.45     2982.38    695.16 o 
 -11  11   5    26770.52    26679.78    719.84 o 
  -9  11   5    28743.03    28824.95   1362.18 o 
  -7  11   5     3469.00     3537.25    318.06 o 
  -5  11   5     8640.59     9118.75    386.28 o 
  -3  11   5    38154.61    39919.66    805.87 o 
  -1  11   5    55481.51    54632.13    911.70 o 
   1  11   5      399.33      194.43    314.85 o 
   3  11   5     1942.00     2169.52    602.21 o 
   5  11   5     6235.14     6139.50    710.09 o 
   7  11   5    15796.97    15159.90    903.78 o 
   9  11   5      108.42       36.61    519.49 o 
  11  11   5    11447.42    11743.75    796.45 o 
  13  11   5     5770.89     6034.04    508.92 o 
  15  11   5     1622.94     1788.28    462.52 o 
 -14  12   5     2220.92     2514.89    743.15 o 
 -12  12   5     2712.13     2984.54    721.86 o 
 -10  12   5     4833.95     3899.93    647.92 o 
  -8  12   5     5589.51     5416.99    472.70 o 
  -6  12   5     5999.37     5478.65    553.31 o 
  -4  12   5     9213.44     9290.91    532.70 o 
  -2  12   5     6400.45     6347.85    463.61 o 
   0  12   5     2255.83     2304.71    407.35 o 
   2  12   5      202.91      393.09    510.00 o 
   4  12   5     2337.34     1935.98    559.18 o 
   6  12   5     4987.25     4917.07    760.87 o 
   8  12   5     3133.53     2874.17    646.13 o 
  10  12   5     1259.90     1383.76    638.32 o 
  12  12   5      725.83      789.80    744.11 o 
  -9  13   5      244.27      595.89    685.10 o 
  -7  13   5      956.60      862.84    675.86 o 
  -5  13   5        1.64       85.41    636.11 o 
  -3  13   5     5619.84     5916.03    498.23 o 
  -1  13   5    12256.45    13143.22    874.65 o 
   1  13   5        9.65      305.93    644.31 o 
   3  13   5     2241.46     2512.96    726.14 o 
   5  13   5      969.72      771.97    657.97 o 
   7  13   5        9.00       46.39    690.98 o 
 -32   0   6    31272.67    36333.44   3838.88 o 
 -30   0   6     8301.22     8992.45    613.49 o 
 -28   0   6       16.13       -0.10    397.33 o 
 -26   0   6     2104.02     2144.75    417.67 o 
 -24   0   6     7658.96     8713.68    886.80 o 
 -22   0   6    16385.51    17358.55    558.31 o 
 -20   0   6     3496.10     3401.88    346.11 o 
 -18   0   6     6351.08     5554.04    347.69 o 
 -16   0   6    18315.21    18410.46    853.86 o 
 -14   0   6    71113.64    73089.00   2677.02 o 
 -12   0   6    13582.86    14099.37    524.22 o 
 -10   0   6    12415.27    12219.01    456.37 o 
  -8   0   6    14433.02    14981.37    283.36 o 
   0   0   6     4284.65     4065.44    262.91 o 
   2   0   6   146908.67   141626.00   2097.31 o 
   4   0   6   157056.08   149502.47   1061.38 o 
   6   0   6    22399.01    20775.93    441.27 o 
   8   0   6     6135.46     7248.84    340.56 o 
  10   0   6    17990.96    18238.17    482.86 o 
  12   0   6    65071.44    66444.03    889.32 o 
  14   0   6     2898.53     2708.64    298.03 o 
  16   0   6     9678.85     8486.33    344.91 o 
  18   0   6     6652.73     6965.05    358.98 o 
  20   0   6    24485.76    24266.33    554.96 o 
  22   0   6     4094.44     3524.79    714.42 o 
  24   0   6      946.72     1064.49    578.01 o 
  26   0   6     1381.45     2027.69    757.16 o 
  28   0   6     8185.64     7288.63   1002.49 o 
 -31   1   6     3129.89     2664.55    428.81 o 
 -29   1   6     1120.75     1105.12    272.19 o 
 -27   1   6     1133.00      829.92    264.08 o 
 -25   1   6       55.98      133.39    230.19 o 
 -23   1   6    20601.63    20624.55    699.75 o 
 -21   1   6      782.20      787.41    221.90 o 
 -19   1   6       15.69      120.49    172.25 o 
 -17   1   6      337.64      275.84    147.87 o 
 -15   1   6     8297.52     8752.34    237.03 o 
 -13   1   6      861.74      676.48    160.69 o 
 -11   1   6     4389.31     4370.74    148.23 o 
  -9   1   6    25152.48    26708.00    320.24 o 
  -7   1   6    15024.46    13419.73    206.08 o 
  -3   1   6     2224.02     3025.05    286.01 o 
  -1   1   6     1184.10      933.95    168.90 o 
   1   1   6     8237.76     7575.76    179.10 o 
   3   1   6    35889.88    36710.88    559.09 o 
   5   1   6   113013.63   120538.79    516.61 o 
   7   1   6     2865.13     3605.55    149.75 o 
   9   1   6     2015.74     1993.29    297.98 o 
  11   1   6    24885.41    24098.53    606.18 o 
  13   1   6     7252.58     6930.30    409.98 o 
  15   1   6      119.09      124.41    209.62 o 
  17   1   6    26903.61    28158.80    388.49 o 
  19   1   6     1616.98     1880.88    261.30 o 
  21   1   6     2529.74     2281.16    278.48 o 
  23   1   6       45.72      176.60    403.44 o 
  25   1   6      207.81      153.44    431.81 o 
  27   1   6       20.59      241.70    450.91 o 
 -30   2   6     1574.56     2044.07    409.50 o 
 -28   2   6     1283.09     1427.26    295.80 o 
 -26   2   6        1.25       -8.34    266.28 o 
 -24   2   6       34.95      106.73    242.82 o 
 -22   2   6      473.80      666.89    203.22 o 
 -20   2   6     3122.16     3254.30    217.20 o 
 -18   2   6    19215.02    18903.87    373.45 o 
 -16   2   6     1790.06     1668.56    192.51 o 
 -14   2   6       44.64       93.29    150.97 o 
 -12   2   6     5481.11     4960.96    169.17 o 
 -10   2   6    24604.81    23713.24    734.26 o 
  -8   2   6     8034.77     8233.31    262.81 o 
  -6   2   6     3269.18     2852.70    137.56 o 
  -2   2   6     9001.35    10501.89    200.41 o 
   0   2   6     2075.70     1905.62    100.28 o 
   2   2   6    32826.59    31874.59    261.86 o 
   4   2   6    62181.48    64757.76    387.04 o 
   6   2   6     9112.07    10094.34    140.17 o 
   8   2   6     6223.28     6631.50    149.29 o 
  10   2   6     3999.12     4314.21    125.96 o 
  12   2   6     3182.96     3004.15    129.45 o 
  14   2   6      384.98      252.41    203.66 o 
  16   2   6    31105.00    32743.52    841.62 o 
  18   2   6    18205.73    19093.21    546.26 o 
  20   2   6      665.05      648.20    266.72 o 
  22   2   6      953.11      724.05    301.95 o 
  24   2   6     7312.21     7602.87    583.78 o 
  26   2   6     3887.37     3928.57    521.37 o 
  28   2   6        5.74       92.05    502.96 o 
 -31   3   6     3902.47     3977.48    748.85 o 
 -29   3   6        6.06       65.09    396.79 o 
 -27   3   6     2335.22     1976.43    422.17 o 
 -25   3   6      264.11      418.98    298.91 o 
 -23   3   6     4630.49     4882.35    318.11 o 
 -21   3   6       95.27      179.25    234.79 o 
 -19   3   6    28451.15    29632.77    978.63 o 
 -17   3   6     5731.34     5561.50    445.51 o 
 -15   3   6     7743.93     7667.58    852.75 o 
 -13   3   6      288.88      505.24    163.16 o 
 -11   3   6    35700.43    37009.27   3074.12 o 
  -9   3   6     5478.49     5858.11    303.66 o 
  -7   3   6    56653.77    66654.09    527.08 o 
  -1   3   6     9815.69     9258.97    285.73 o 
   1   3   6     7194.29     5846.60    135.44 o 
   3   3   6   103727.19    97493.29    864.34 o 
   5   3   6   119995.06   122322.44    750.58 o 
   7   3   6     4308.76     4808.01    151.31 o 
   9   3   6        8.87       42.75    113.35 o 
  11   3   6    10266.53    10017.15    137.87 o 
  13   3   6    11361.64    11108.14    194.57 o 
  15   3   6    22445.69    22386.88    481.16 o 
  17   3   6    22071.66    22407.44    639.19 o 
  19   3   6       60.81      -57.28    260.88 o 
  21   3   6      397.57      331.21    355.48 o 
  23   3   6     2904.62     2966.46    358.10 o 
  25   3   6     4950.76     5450.24    589.46 o 
  27   3   6       12.60       16.52    549.88 o 
 -30   4   6     2403.45     2282.46    740.96 o 
 -28   4   6      225.86      112.20    424.86 o 
 -26   4   6      924.38      687.65    403.15 o 
 -24   4   6     4358.97     4501.30    454.96 o 
 -22   4   6    12670.89    12899.80    484.72 o 
 -20   4   6     6909.00     6832.42    549.39 o 
 -18   4   6      287.81      334.05    206.31 o 
 -16   4   6    15801.30    16992.20    912.72 o 
 -14   4   6    32139.92    32661.87   1798.81 o 
 -12   4   6     4750.90     5239.14    245.46 o 
 -10   4   6     1963.92     2282.84    118.14 o 
  -8   4   6    29562.91    34015.04   2246.81 o 
  -6   4   6    62225.39    63557.13   1340.32 o 
  -4   4   6    12950.25    12496.52    246.66 o 
  -2   4   6    10818.63    11435.64    131.96 o 
   0   4   6     2649.24     2798.68    108.50 o 
   2   4   6     4070.46     4372.79    138.72 o 
   4   4   6    30974.81    32646.46    291.82 o 
   6   4   6      127.97      186.41    137.20 o 
   8   4   6    11355.18    11237.64    434.52 o 
  10   4   6     2238.59     2174.00    133.38 o 
  12   4   6    35986.48    36101.98    488.45 o 
  14   4   6     1595.01     1419.67    214.77 o 
  16   4   6     1379.96     1273.51    226.48 o 
  18   4   6    21853.80    20683.38    511.16 o 
  20   4   6    12988.64    13194.83    464.42 o 
  22   4   6     1924.99     2383.97    340.53 o 
  24   4   6     1015.91      996.73    322.19 o 
  26   4   6       27.76      150.83    348.46 o 
 -29   5   6     2869.10     2686.50    740.96 o 
 -27   5   6       12.06      -27.82    686.72 o 
 -25   5   6      484.27      423.67    355.06 o 
 -23   5   6     5293.85     4892.55    437.68 o 
 -21   5   6    24401.49    22084.97    661.20 o 
 -19   5   6    32100.67    30134.18   1553.99 o 
 -17   5   6    19371.09    18228.51    559.32 o 
 -15   5   6    31150.16    32549.53   2391.67 o 
  -9   5   6    69826.00    75592.81    754.22 o 
  -7   5   6    22398.02    25555.70    388.08 o 
  -5   5   6     4344.31     4980.19    198.69 o 
  -3   5   6     1781.99     1786.95     93.27 o 
  -1   5   6      650.71      713.31    109.47 o 
   1   5   6    15040.15    15391.22    220.51 o 
   3   5   6    28788.91    29537.35    451.44 o 
   5   5   6      124.19      146.65    142.23 o 
   7   5   6     3017.41     3205.36    246.69 o 
   9   5   6     7277.10     7478.79    347.78 o 
  11   5   6     3185.30     3075.07    225.59 o 
  13   5   6    12077.37    11758.68    331.51 o 
  15   5   6    13276.12    13328.69    363.06 o 
  17   5   6    27770.13    29031.26    504.89 o 
  19   5   6    37214.98    37854.38    699.42 o 
  21   5   6     8039.91     8532.96    429.11 o 
  23   5   6    14071.42    13701.13    521.90 o 
  25   5   6    21718.29    22359.37    575.93 o 
 -28   6   6    14283.01    11384.73    969.00 o 
 -26   6   6     1006.38     1124.11    709.16 o 
 -24   6   6     5691.86     5420.00    452.14 o 
 -22   6   6       71.53      -93.01    330.53 o 
 -20   6   6    36591.39    35181.23   1074.75 o 
 -18   6   6     8450.42     7900.87    449.24 o 
 -16   6   6     1903.71     1827.28    319.24 o 
  -8   6   6      593.84      775.80    149.98 o 
  -6   6   6     4084.95     3744.97    129.56 o 
  -4   6   6      310.81      470.02    332.35 o 
  -2   6   6    32024.31    29701.55    780.61 o 
   0   6   6    11286.65    11240.64    446.09 o 
   2   6   6    43125.26    44019.50    856.15 o 
   4   6   6    13583.66    12720.47    249.27 o 
   6   6   6    12200.40    12551.60    429.54 o 
   8   6   6    37888.08    36827.25    989.40 o 
  10   6   6     8498.44     8748.82    281.89 o 
  12   6   6     7984.98     7794.76    296.23 o 
  14   6   6     2161.08     1837.90    242.87 o 
  16   6   6    13984.32    15066.98    391.15 o 
  18   6   6     9667.86    10222.46    441.21 o 
  20   6   6      182.70      228.62    344.00 o 
  22   6   6      556.82      372.67    334.18 o 
  24   6   6     7637.07     7837.41    487.06 o 
 -27   7   6      125.19      280.06    714.71 o 
 -25   7   6      320.93      240.22    616.76 o 
 -23   7   6     2026.78     2054.10    692.91 o 
 -21   7   6       16.64      -28.72    343.92 o 
 -19   7   6      737.23      481.53    321.89 o 
 -17   7   6    26232.05    25268.06   1648.57 o 
 -15   7   6    17629.14    17278.61    718.19 o 
 -13   7   6    13454.80    13503.78    633.38 o 
 -11   7   6     2733.19     2114.95    404.84 o 
  -9   7   6      586.98      776.84    364.57 o 
  -7   7   6     4037.89     3562.84    403.95 o 
  -5   7   6     1396.02     1185.47    265.24 o 
  -3   7   6    14812.97    14483.87    442.41 o 
  -1   7   6    51105.38    49646.29    737.34 o 
   1   7   6     9825.92    10128.27    290.79 o 
   3   7   6     3413.19     3513.40    233.95 o 
   5   7   6     9849.24     9830.35    456.05 o 
   7   7   6    14236.40    14389.43    448.25 o 
   9   7   6     1711.27     1958.65    242.45 o 
  11   7   6     1753.47     1708.89    231.42 o 
  13   7   6     2287.45     1949.77    241.68 o 
  15   7   6      898.00      803.84    237.87 o 
  17   7   6     1004.44      752.16    294.07 o 
  19   7   6      883.65      740.78    343.59 o 
  21   7   6     5792.82     6170.43    464.80 o 
  23   7   6     4088.55     3898.38    461.31 o 
 -26   8   6      470.06      395.15    523.57 o 
 -24   8   6     1238.31     1458.79    598.61 o 
 -22   8   6     2018.41     1651.00    658.25 o 
 -20   8   6     5525.18     5033.77    740.95 o 
 -18   8   6    12784.13    12880.40    528.69 o 
 -16   8   6    14920.94    14111.82    555.35 o 
 -14   8   6     4571.94     4630.31    485.96 o 
 -12   8   6    10303.35    10717.46    605.90 o 
 -10   8   6    28196.30    28523.13    854.09 o 
  -8   8   6    12793.21    13999.32    639.52 o 
  -6   8   6     3068.27     2978.36    311.75 o 
  -4   8   6      244.62      290.90    265.43 o 
  -2   8   6     1589.76     1690.14    265.75 o 
   0   8   6     5178.98     5312.26    263.86 o 
   2   8   6    64488.84    66372.25   1017.84 o 
   4   8   6    26851.95    27758.17   1059.86 o 
   6   8   6     3813.79     3515.48    222.50 o 
   8   8   6     5979.17     5382.21    294.51 o 
  10   8   6      260.54      223.44    234.92 o 
  12   8   6      179.53      -57.84    241.11 o 
  14   8   6     8762.46     8310.06    389.57 o 
  16   8   6    18478.43    19680.90    535.49 o 
  18   8   6    11738.42    12787.34    526.17 o 
  20   8   6     6607.99     6639.15    471.28 o 
  22   8   6     2702.18     2725.58    420.25 o 
 -23   9   6      279.28      374.82    517.15 o 
 -21   9   6     7638.13     7502.71    922.12 o 
 -19   9   6     3332.04     3052.02    763.40 o 
 -17   9   6       93.34      237.33    347.12 o 
 -15   9   6     4962.62     5000.60    528.69 o 
 -13   9   6      974.74      632.91    402.56 o 
 -11   9   6    13375.00    13809.33    682.92 o 
  -9   9   6    25849.46    26354.47    879.49 o 
  -7   9   6       10.75       43.80    366.80 o 
  -5   9   6      713.32      559.60    289.56 o 
  -3   9   6    21794.37    22158.39    736.30 o 
  -1   9   6    16537.70    16809.24    907.33 o 
   1   9   6      124.57      260.97    213.93 o 
   3   9   6        9.52      125.79    212.51 o 
   5   9   6    11065.17    11182.81    396.39 o 
   7   9   6    42133.98    45102.27    621.43 o 
   9   9   6     9574.19     9237.24    364.16 o 
  11   9   6      531.42      537.93    252.28 o 
  13   9   6      173.46      239.45    272.83 o 
  15   9   6     3293.52     3390.75    331.39 o 
  17   9   6    10844.35    11529.77    825.44 o 
  19   9   6       72.41     -138.00    434.48 o 
  21   9   6      879.02     1148.58    525.62 o 
 -22  10   6      932.82      972.95    505.39 o 
 -20  10   6      451.01      423.56    467.87 o 
 -18  10   6        9.12      -99.85    458.72 o 
 -16  10   6     4467.03     4658.96    698.72 o 
 -14  10   6    10121.81     9741.14    649.45 o 
 -12  10   6      343.21      380.16    411.90 o 
 -10  10   6       73.80      468.94    436.80 o 
  -8  10   6      165.68      175.06    428.80 o 
  -6  10   6      656.41      687.66    307.36 o 
  -4  10   6     8838.08     8321.01    452.69 o 
  -2  10   6    43666.95    44532.54    657.67 o 
   0  10   6    32172.43    34529.95    586.83 o 
   2  10   6     9059.09     9318.69    572.11 o 
   4  10   6    10961.58    10537.92    744.32 o 
   6  10   6    48179.59    48973.00    868.63 o 
   8  10   6    43188.13    45966.46   1289.71 o 
  10  10   6     9862.25    10076.03    518.45 o 
  12  10   6      397.11      378.40    377.48 o 
  14  10   6      547.31      467.63    363.97 o 
  16  10   6       43.70     -149.68    400.64 o 
  18  10   6      885.59      551.10    436.44 o 
 -19  11   6     1902.24     2062.20    537.23 o 
 -17  11   6      300.46      231.25    440.59 o 
 -15  11   6     1056.70      998.12    688.00 o 
 -13  11   6       34.08     -183.85    563.45 o 
 -11  11   6     2516.34     1984.20    375.79 o 
  -9  11   6       44.87      -28.55    343.38 o 
  -7  11   6     3572.67     3258.57    413.71 o 
  -5  11   6     1725.82     2102.63    310.81 o 
  -3  11   6     5319.22     4951.57    349.11 o 
  -1  11   6     4687.67     4435.88    402.57 o 
   1  11   6     6573.61     6518.05    442.16 o 
   3  11   6     4570.61     4671.17    634.42 o 
   5  11   6     3082.07     2828.03    650.57 o 
   7  11   6      449.01      183.85    501.47 o 
   9  11   6       31.54      117.23    589.78 o 
  11  11   6     2032.31     1945.38    590.87 o 
  13  11   6      822.50      917.48    705.67 o 
  15  11   6     1880.04     1327.46    643.08 o 
 -14  12   6    12937.83    12311.02    994.28 o 
 -12  12   6        3.92       71.06    674.61 o 
 -10  12   6     3835.10     3188.57    697.06 o 
  -8  12   6       65.54      249.52    365.84 o 
  -6  12   6     4838.89     4864.19    367.25 o 
  -4  12   6      864.65     1109.84    386.12 o 
  -2  12   6    28739.57    29985.01    771.04 o 
   0  12   6     8894.78     7797.97    765.95 o 
   2  12   6      140.31      467.21    610.60 o 
   4  12   6      363.33      659.98    635.19 o 
   6  12   6     8567.21     8951.91    792.59 o 
   8  12   6    12653.31    13486.36    983.39 o 
  10  12   6      313.63      706.04    686.80 o 
  12  12   6     4822.92     5813.57    748.16 o 
  -9  13   6     1300.52     1698.45    728.87 o 
  -7  13   6      238.13       61.80    615.02 o 
  -5  13   6       62.97     -239.66    606.92 o 
  -3  13   6     3599.05     3257.13    473.43 o 
  -1  13   6    10072.25    10544.48    887.80 o 
   1  13   6     2510.51     2357.49    682.56 o 
   3  13   6     1451.51     1051.98    655.88 o 
   5  13   6      562.35       50.76    585.12 o 
 -31   1   7     9684.76    10398.86    644.04 o 
 -29   1   7     7869.86     8058.76    360.41 o 
 -27   1   7      101.44       97.26    243.08 o 
 -25   1   7     5910.64     6277.97    301.44 o 
 -23   1   7    41167.21    42426.16   1193.13 o 
 -21   1   7    13233.08    13840.72    437.16 o 
 -19   1   7     7864.96     8321.87    283.13 o 
 -17   1   7     5493.28     5153.59    234.20 o 
 -15   1   7     9113.51     9081.03    333.63 o 
 -13   1   7     4670.45     4209.13    264.21 o 
 -11   1   7   121633.36   119898.92    643.95 o 
  -9   1   7    81480.10    77499.13    858.59 o 
  -7   1   7    41286.62    42787.08    346.82 o 
  -3   1   7      206.56      332.71    287.18 o 
  -1   1   7    16233.54    14974.72    440.47 o 
   1   1   7      756.05     1027.53    127.34 o 
   3   1   7    66561.93    63788.68    453.48 o 
   5   1   7   182137.11   190414.13    954.45 o 
   7   1   7    12486.39    12858.58    213.68 o 
   9   1   7     1755.58     1625.86    217.04 o 
  11   1   7    88160.89    85229.28    924.21 o 
  13   1   7    67354.66    66753.20   1019.30 o 
  15   1   7      510.01      491.23    224.83 o 
  17   1   7       18.52       50.34    233.29 o 
  19   1   7    11871.01    11828.66    397.63 o 
  21   1   7     8939.07     8635.44    374.52 o 
  23   1   7     4088.54     3797.70    473.58 o 
  25   1   7    26672.22    27337.01    895.15 o 
  27   1   7    10651.04    10288.92    715.75 o 
 -30   2   7    13473.88    13487.75    708.54 o 
 -28   2   7     1899.38     1540.51    459.16 o 
 -26   2   7     3719.58     3603.78    341.31 o 
 -24   2   7    11191.58    11505.59    368.18 o 
 -22   2   7    17795.78    16731.68    469.20 o 
 -20   2   7      828.50      803.99    194.27 o 
 -18   2   7    16622.88    15547.07    405.01 o 
 -16   2   7     3171.24     2890.74    191.70 o 
 -14   2   7    20998.09    21240.18    772.05 o 
 -12   2   7     3671.25     3840.82    186.06 o 
 -10   2   7    20850.43    19498.80    436.80 o 
  -8   2   7     2065.79     2517.10    182.80 o 
  -6   2   7    78128.43    80097.89    532.09 o 
  -2   2   7     2830.64     2769.01     95.30 o 
   0   2   7    14096.51    15125.00    233.27 o 
   2   2   7    24995.34    23775.45    278.43 o 
   4   2   7    88599.56    88548.14    518.83 o 
   6   2   7    23648.47    23444.26    287.93 o 
   8   2   7     3132.42     3808.56    133.21 o 
  10   2   7    10670.56    10669.81    229.24 o 
  12   2   7   108514.05   108784.89    837.64 o 
  14   2   7    21716.27    21357.35    448.59 o 
  16   2   7        3.06       46.91    216.34 o 
  18   2   7     6006.93     5646.11    369.71 o 
  20   2   7     4673.38     4736.18    351.26 o 
  22   2   7       63.92      253.55    306.88 o 
  24   2   7     2197.09     2104.61    531.25 o 
  26   2   7     7161.26     6841.34    618.05 o 
 -31   3   7      993.97      597.57    483.21 o 
 -29   3   7        2.35       15.25    457.62 o 
 -27   3   7     1128.51     1065.72    425.86 o 
 -25   3   7     8757.44     8586.80    655.41 o 
 -23   3   7     1760.91     1815.62    283.88 o 
 -21   3   7     1422.41     1366.88    247.00 o 
 -19   3   7     1239.56      930.14    228.54 o 
 -17   3   7       41.07      155.90    186.83 o 
 -15   3   7    20617.61    21752.06   1591.11 o 
 -13   3   7    21761.93    23219.02   1003.32 o 
 -11   3   7    26137.67    27247.66    345.92 o 
  -9   3   7    42447.82    37551.62    860.27 o 
  -3   3   7    29559.04    27576.36    332.63 o 
  -1   3   7     7591.98     7522.40    173.49 o 
   1   3   7    28449.38    27847.32    238.55 o 
   3   3   7    17024.10    18750.22    278.75 o 
   5   3   7      163.30      162.37     61.05 o 
   7   3   7    27647.11    31030.63    323.39 o 
   9   3   7    19256.72    20842.43    339.06 o 
  11   3   7     4225.45     4871.96    111.52 o 
  13   3   7       12.02        3.12    196.71 o 
  15   3   7      116.06      257.64    217.10 o 
  17   3   7      178.65      -28.27    241.86 o 
  19   3   7    24709.13    25221.09   1354.38 o 
  21   3   7    28427.61    28181.87    735.57 o 
  23   3   7     4495.05     4055.60    393.97 o 
  25   3   7     8709.39     8910.12    660.57 o 
  27   3   7     6050.36     6056.62    623.16 o 
 -30   4   7     3125.47     2122.82    789.66 o 
 -28   4   7      225.83      141.04    396.30 o 
 -26   4   7     3074.42     2630.90    457.48 o 
 -24   4   7    34824.83    34250.05    840.54 o 
 -22   4   7     4625.67     4261.29    411.98 o 
 -20   4   7    16181.33    14711.39    613.56 o 
 -18   4   7      725.47      839.45    199.21 o 
 -16   4   7     1661.82     1754.94    297.99 o 
 -14   4   7     2539.86     2994.61    202.52 o 
 -12   4   7    46480.14    50780.13    505.32 o 
 -10   4   7   112072.03   118434.34    911.30 o 
  -8   4   7    54815.94    58665.05    491.78 o 
  -4   4   7     4544.16     4451.66    157.65 o 
  -2   4   7    31141.79    33495.36    866.10 o 
   0   4   7     8088.84     7390.98    180.65 o 
   2   4   7    24847.16    26359.89    466.72 o 
   4   4   7    29692.11    27909.24    206.23 o 
   6   4   7     3126.65     2950.10    162.34 o 
   8   4   7     6858.49     6720.37    445.25 o 
  10   4   7    11975.07    11130.62    198.99 o 
  12   4   7    22851.21    23158.22    402.54 o 
  14   4   7     4554.00     4231.52    270.04 o 
  16   4   7       90.88       42.93    200.13 o 
  18   4   7    25140.22    25054.12    565.53 o 
  20   4   7      208.77      172.86    294.73 o 
  22   4   7      670.39      744.26    416.06 o 
  24   4   7    13427.85    13375.73    529.25 o 
  26   4   7    24589.07    25211.41    918.55 o 
 -29   5   7     2476.21     2275.53    816.46 o 
 -27   5   7     3037.95     2451.42    448.22 o 
 -25   5   7      363.51      184.22    387.42 o 
 -23   5   7     6568.19     6909.03    493.32 o 
 -21   5   7     2117.33     1758.21    370.18 o 
 -19   5   7    15120.94    15030.11    582.03 o 
 -17   5   7        4.06       62.11    179.24 o 
 -15   5   7    20543.61    18736.44    556.87 o 
 -13   5   7     5705.02     6393.49    247.85 o 
  -9   5   7    23016.66    25338.84    403.27 o 
  -7   5   7     2675.42     2728.60     91.36 o 
  -5   5   7    86890.01    89802.86    669.72 o 
  -3   5   7     1842.42     1833.45     75.26 o 
  -1   5   7    22003.87    22474.28    611.38 o 
   1   5   7      429.46      805.38    113.86 o 
   3   5   7    29217.10    28515.12    555.53 o 
   5   5   7    10437.08    10329.18    368.06 o 
   7   5   7    13955.79    13817.01    332.03 o 
   9   5   7    12372.16    11762.30    299.47 o 
  11   5   7     1295.32     1216.80    206.67 o 
  13   5   7     6533.79     6735.05    283.94 o 
  15   5   7      223.14      269.92    219.35 o 
  17   5   7     2218.25     2239.19    252.78 o 
  19   5   7      270.14      291.59    313.65 o 
  21   5   7    16589.95    16213.20    527.91 o 
  23   5   7     1188.30     1392.94    378.10 o 
  25   5   7      641.41      542.63    500.69 o 
 -28   6   7      531.95     1175.43    785.27 o 
 -26   6   7     9973.69     8796.77    815.60 o 
 -24   6   7     7422.20     7462.41    528.13 o 
 -22   6   7      881.59     1162.95    372.38 o 
 -20   6   7     1048.23      506.41    319.27 o 
 -18   6   7     1016.69     1050.11    344.36 o 
 -16   6   7     2690.95     2755.80    352.87 o 
 -14   6   7    25950.85    25052.86    825.12 o 
 -12   6   7    18754.04    16597.82    669.12 o 
 -10   6   7    45438.61    44066.75    526.81 o 
  -8   6   7    94699.62    97846.48   1548.10 o 
  -6   6   7    41088.82    38798.89    540.50 o 
  -4   6   7    29869.57    29503.52    282.87 o 
  -2   6   7     4370.11     4144.78     99.61 o 
   0   6   7      909.01     1068.51    157.08 o 
   2   6   7     1029.75      781.09    186.34 o 
   4   6   7       16.16       50.37     93.77 o 
   6   6   7     1954.86     1655.89    203.57 o 
   8   6   7     6613.66     6774.49    254.81 o 
  10   6   7     6727.22     6724.48    258.62 o 
  12   6   7      473.03      140.98    201.76 o 
  14   6   7      137.27      232.56    228.56 o 
  16   6   7      530.95      647.03    251.65 o 
  18   6   7      623.09      346.85    338.78 o 
  20   6   7    11409.75    10785.72    495.08 o 
  22   6   7     3113.66     3411.93    409.31 o 
  24   6   7     3637.00     3767.73    467.63 o 
 -27   7   7      302.43      142.87    683.81 o 
 -25   7   7      189.08      177.34    710.42 o 
 -23   7   7      947.52      650.46    381.42 o 
 -21   7   7     1424.22      787.75    362.64 o 
 -19   7   7    12746.73    12227.20    552.29 o 
 -17   7   7     8582.71     8181.40    459.36 o 
 -15   7   7        1.00       49.92    369.19 o 
 -13   7   7     4811.88     4283.27    465.10 o 
 -11   7   7    22829.88    23223.60    805.97 o 
  -9   7   7    59051.40    58248.82   1172.89 o 
  -7   7   7    12622.04    13075.86    626.37 o 
  -5   7   7     4414.76     4706.20    467.64 o 
  -3   7   7     8044.84     8383.87    386.43 o 
  -1   7   7    35623.24    36548.69    661.13 o 
   1   7   7      931.18      908.12    182.80 o 
   3   7   7     5973.31     6653.51    384.02 o 
   5   7   7      428.15      533.08    211.04 o 
   7   7   7    35755.22    36487.13    948.23 o 
   9   7   7    17118.27    17096.32    366.22 o 
  11   7   7     2071.44     1931.23    233.25 o 
  13   7   7     5810.37     5462.20    302.79 o 
  15   7   7       22.37       94.65    265.61 o 
  17   7   7    18104.88    17850.90    464.29 o 
  19   7   7     9959.35     9916.37    495.60 o 
  21   7   7       54.74      132.18    363.01 o 
  23   7   7      885.57     1050.88    431.72 o 
 -26   8   7     2254.67     1800.26    700.78 o 
 -24   8   7      193.82      266.76    723.67 o 
 -22   8   7      135.09       47.47    686.38 o 
 -20   8   7     9897.14    10103.61    553.76 o 
 -18   8   7     5264.92     5224.41    442.38 o 
 -16   8   7     3434.66     2558.12    480.27 o 
 -14   8   7     4479.22     4867.00    527.10 o 
 -12   8   7      936.87      842.92    413.01 o 
 -10   8   7     6336.73     6095.17    531.17 o 
  -8   8   7      109.79      195.99    396.26 o 
  -6   8   7     5049.28     5121.80    508.48 o 
  -4   8   7     8186.22     7990.15    403.81 o 
  -2   8   7      631.41      720.22    185.67 o 
   0   8   7    20873.87    22177.26    730.54 o 
   2   8   7      133.41      119.46    206.12 o 
   4   8   7     3512.92     3017.49    256.50 o 
   6   8   7      249.36      187.41    211.97 o 
   8   8   7    10829.39    10951.57    357.33 o 
  10   8   7    13135.98    13313.95    400.53 o 
  12   8   7      685.86      852.35    247.71 o 
  14   8   7     2263.12     2141.67    314.29 o 
  16   8   7     9326.79     9520.85    386.93 o 
  18   8   7     8351.55     9085.85    498.54 o 
  20   8   7       62.87      250.03    370.30 o 
  22   8   7     2146.20     2394.65    428.98 o 
 -23   9   7     5906.08     5099.43    874.28 o 
 -21   9   7     4302.58     4108.48    755.70 o 
 -19   9   7       30.59      196.34    629.51 o 
 -17   9   7     2057.54     1520.98    391.68 o 
 -15   9   7      539.50      428.19    428.68 o 
 -13   9   7      543.60      691.69    409.28 o 
 -11   9   7     4104.96     4398.12    500.29 o 
  -9   9   7     3481.99     3104.65    473.61 o 
  -7   9   7     4068.80     3789.62    532.47 o 
  -5   9   7      638.18      705.53    291.42 o 
  -3   9   7     3715.35     3343.78    377.08 o 
  -1   9   7     4105.50     4358.85    361.99 o 
   1   9   7       89.71      220.68    277.52 o 
   3   9   7      177.77      223.76    230.98 o 
   5   9   7     4602.62     4315.76    278.68 o 
   7   9   7     7898.05     8236.21    333.54 o 
   9   9   7    13169.90    13593.07    418.06 o 
  11   9   7     3127.54     3108.91    302.75 o 
  13   9   7     5996.62     6044.02    370.90 o 
  15   9   7     1612.79     1609.58    307.63 o 
  17   9   7      179.97      166.90    403.83 o 
  19   9   7     2063.15     1939.78    451.59 o 
 -20  10   7      337.37     -134.13    759.30 o 
 -18  10   7     3647.28     3677.17    834.79 o 
 -16  10   7     1952.57     1728.19    510.14 o 
 -14  10   7     1715.51     1951.59    491.56 o 
 -12  10   7     1258.34     1474.72    465.90 o 
 -10  10   7     4463.24     5395.18    562.98 o 
  -8  10   7      702.40      824.98    451.19 o 
  -6  10   7    14199.58    13394.02    745.99 o 
  -4  10   7     3697.58     3850.17    554.84 o 
  -2  10   7     9768.95     9340.64    485.76 o 
   0  10   7     1231.48     1277.58    272.02 o 
   2  10   7      186.27      268.43    228.21 o 
   4  10   7      735.13      885.39    296.37 o 
   6  10   7     7521.05     8097.82    556.13 o 
   8  10   7    11616.70    11205.03    755.80 o 
  10  10   7     6488.76     7496.79    693.68 o 
  12  10   7       62.12      571.83    612.06 o 
  14  10   7      167.64      416.35    603.81 o 
  16  10   7     3553.79     3576.53    549.78 o 
 -17  11   7     4081.62     3406.91    510.00 o 
 -15  11   7     3600.64     2654.28    739.69 o 
 -13  11   7     4811.03     5137.85    627.11 o 
 -11  11   7     2875.84     2877.05    548.53 o 
  -9  11   7     7091.73     6344.40    641.13 o 
  -7  11   7     1787.02     2186.37    384.75 o 
  -5  11   7     9854.64     9932.17    422.83 o 
  -3  11   7     1188.96     1093.27    299.71 o 
  -1  11   7    14327.59    15143.17    480.33 o 
   1  11   7     2366.09     2453.24    367.05 o 
   3  11   7      143.49       64.50    539.87 o 
   5  11   7     3331.10     3020.01    559.79 o 
   7  11   7    28213.95    29586.56   1200.99 o 
   9  11   7    29431.93    30647.75   1242.91 o 
  11  11   7    12098.30    11858.87    962.72 o 
  13  11   7      237.09      209.60    550.65 o 
  15  11   7     4934.56     5304.93    863.67 o 
 -14  12   7        6.00     -141.45    712.82 o 
 -12  12   7     1691.92     1972.74    719.49 o 
 -10  12   7      838.52      710.62    405.05 o 
  -8  12   7      677.56      591.08    375.88 o 
  -6  12   7      111.26      280.62    405.33 o 
  -4  12   7     4025.30     3646.67    359.23 o 
  -2  12   7     3292.45     2924.80    421.09 o 
   0  12   7      301.97      227.77    542.50 o 
   2  12   7     3902.49     3699.12    680.06 o 
   4  12   7     4864.94     4560.64    690.61 o 
   6  12   7     3359.29     3292.67    722.61 o 
   8  12   7     1492.14     1373.45    594.63 o 
  10  12   7     3247.65     2398.50    681.60 o 
  -7  13   7     9435.85     9642.08    586.58 o 
  -5  13   7    21667.52    22304.37   1198.61 o 
  -3  13   7     3564.55     3009.39    716.55 o 
  -1  13   7     8052.83     8558.50    877.98 o 
   1  13   7     1977.74     2296.78    668.24 o 
   3  13   7     1916.17     1606.35    652.72 o 
 -32   0   8     1366.94     1505.07    564.42 o 
 -30   0   8     4798.76     5171.80    579.58 o 
 -28   0   8     2911.58     2909.76    377.30 o 
 -26   0   8     4255.48     4398.56    436.75 o 
 -24   0   8    29582.67    30357.62   1562.53 o 
 -22   0   8    92977.94    94913.24   6508.06 o 
 -20   0   8    35756.36    36090.14   1028.31 o 
 -18   0   8      568.56      816.85    404.00 o 
 -16   0   8    27087.44    24823.13   1189.86 o 
 -14   0   8   202553.73   197680.95   1819.89 o 
 -12   0   8   166895.64   163597.94   1546.11 o 
 -10   0   8     2065.09     1984.82    289.12 o 
  -2   0   8    21014.00    20356.47    558.21 o 
   0   0   8   111715.08   102658.04   1070.31 o 
   2   0   8    38293.56    41122.54    678.84 o 
   4   0   8   159858.86   169894.03   1299.83 o 
   6   0   8    10251.88    11548.42    392.69 o 
   8   0   8      650.03      590.26    225.28 o 
  12   0   8   111830.00   108735.10   1547.52 o 
  14   0   8   119368.61   116143.35   1685.82 o 
  16   0   8     4093.36     3811.44    378.69 o 
  18   0   8    27144.99    28135.39   1421.54 o 
  20   0   8    87431.02    86051.26   1833.86 o 
  22   0   8    22345.43    22520.74   1044.67 o 
  24   0   8     1645.39     1285.43    767.22 o 
  26   0   8     2406.17     2358.10    763.02 o 
 -31   1   8     2266.78     1953.00    420.98 o 
 -29   1   8     1913.22     1616.68    369.89 o 
 -27   1   8     1292.92     1360.96    282.27 o 
 -25   1   8     1507.80     1500.19    267.06 o 
 -23   1   8     3076.44     3677.40    288.57 o 
 -21   1   8    42080.82    45151.10   1209.74 o 
 -19   1   8       14.20      -68.92    197.02 o 
 -17   1   8      136.39      107.87    167.35 o 
 -15   1   8    24040.48    22718.56    428.15 o 
 -13   1   8     5371.60     4510.94    265.15 o 
 -11   1   8     2780.43     3193.26    175.83 o 
  -9   1   8       85.22      225.07    113.90 o 
  -5   1   8    11848.38    10820.83    486.30 o 
  -3   1   8      134.04      169.88    285.08 o 
  -1   1   8    17741.04    15111.12    338.11 o 
   1   1   8    12837.58    12990.82    256.62 o 
   3   1   8      353.50      242.77    131.99 o 
   5   1   8    36478.49    38468.23    590.60 o 
   7   1   8     1468.06     1182.87    138.79 o 
   9   1   8     1234.64     1373.60    249.93 o 
  11   1   8    16446.01    17072.99    372.68 o 
  13   1   8    77638.58    77495.23    652.98 o 
  15   1   8      431.65      260.24    230.37 o 
  17   1   8     1342.28     1356.47    236.45 o 
  19   1   8     7841.52     8283.93    366.64 o 
  21   1   8     4466.10     4465.25    506.70 o 
  23   1   8     1851.22     1701.26    506.49 o 
  25   1   8     1259.00     1365.28    481.81 o 
  27   1   8      408.64      526.30    588.94 o 
 -30   2   8      278.71      256.56    457.07 o 
 -28   2   8        7.72      -44.57    413.34 o 
 -26   2   8     1436.01     1303.79    337.40 o 
 -24   2   8    10295.99    10261.96    362.47 o 
 -22   2   8    20296.71    21582.31    423.61 o 
 -20   2   8       44.98       50.77    184.17 o 
 -18   2   8     3367.73     3470.97    211.72 o 
 -16   2   8     2939.74     2817.22    184.31 o 
 -14   2   8      676.84      487.42    197.91 o 
 -12   2   8     1808.93     2360.45    254.70 o 
 -10   2   8     3247.75     2686.45    223.88 o 
  -8   2   8    53929.32    54084.39    570.80 o 
  -6   2   8    25070.62    24156.69    318.62 o 
  -4   2   8     1059.07      739.57    318.14 o 
  -2   2   8    38454.91    35099.89    681.92 o 
   0   2   8    56010.82    53614.56    343.44 o 
   2   2   8      227.19      532.01     90.11 o 
   4   2   8       94.78       80.46     89.37 o 
   6   2   8        7.09      104.72     82.83 o 
   8   2   8     1660.44     1748.73    135.00 o 
  10   2   8        6.26      107.06    125.61 o 
  12   2   8     7976.78     7590.35    267.45 o 
  14   2   8    25102.72    26510.51    501.30 o 
  16   2   8     7776.35     7809.28    346.32 o 
  18   2   8     9309.50     8339.73    427.62 o 
  20   2   8     1547.96     1350.27    295.12 o 
  22   2   8     4691.29     4799.81    378.46 o 
  24   2   8      558.97      784.84    482.79 o 
  26   2   8     4806.28     4615.94    581.74 o 
 -31   3   8     5023.61     4887.89    581.20 o 
 -29   3   8      324.08      355.01    437.84 o 
 -27   3   8      394.94      203.82    435.21 o 
 -25   3   8     3649.61     3765.68    463.09 o 
 -23   3   8    40876.34    39309.48   1159.83 o 
 -21   3   8     9332.96     9678.60    457.62 o 
 -19   3   8      666.47      579.57    213.37 o 
 -17   3   8       18.72       53.62    187.14 o 
 -15   3   8    31001.60    32392.87    790.71 o 
 -13   3   8    15342.75    15270.32    445.95 o 
  -3   3   8      128.09       92.36    109.83 o 
  -1   3   8    79335.49    77876.08    528.80 o 
   1   3   8    48620.59    50954.64    514.89 o 
   3   3   8    12914.06    14530.35    215.68 o 
   5   3   8     8426.94     8274.96    152.26 o 
   7   3   8       55.39       26.56    167.87 o 
   9   3   8       40.47       53.27     75.90 o 
  11   3   8    25752.40    25852.07    296.38 o 
  13   3   8    43084.85    40807.95    593.55 o 
  15   3   8    21330.37    21272.01    499.04 o 
  17   3   8       18.84      187.73    259.53 o 
  19   3   8     4609.24     4188.55    386.25 o 
  21   3   8    15288.42    15928.63    624.65 o 
  23   3   8     3389.11     3445.61    379.35 o 
  25   3   8     3636.42     3164.84    596.24 o 
 -30   4   8     1065.95     1155.04    465.63 o 
 -28   4   8        0.51     -164.48    445.41 o 
 -26   4   8     1965.99     2095.64    422.93 o 
 -24   4   8     1378.15     1504.64    392.87 o 
 -22   4   8     4793.02     4495.84    421.18 o 
 -20   4   8     3738.59     3620.72    391.25 o 
 -18   4   8      112.57       91.36    188.36 o 
 -16   4   8     1714.16     1683.82    187.21 o 
 -14   4   8    52279.01    55286.30   3357.98 o 
  -2   4   8     4965.55     5164.97    178.96 o 
   0   4   8     4922.95     5243.36    168.10 o 
   2   4   8     4506.82     4619.70    131.50 o 
   4   4   8    33491.97    32798.09    441.05 o 
   6   4   8     8380.91     8110.26    201.87 o 
   8   4   8     2707.34     3051.53    164.89 o 
  10   4   8        2.66      196.65    185.01 o 
  12   4   8     9873.68    10624.99    311.79 o 
  14   4   8      163.21      346.18    224.03 o 
  16   4   8     1425.72      852.29    238.91 o 
  18   4   8       49.57       68.98    290.33 o 
  20   4   8    15519.07    15334.55    633.19 o 
  22   4   8     9243.89     9308.41    565.10 o 
  24   4   8      875.00      771.21    361.99 o 
  26   4   8     1887.34     1829.72    552.48 o 
 -29   5   8      129.63      270.67    637.75 o 
 -27   5   8      318.36      275.82    446.47 o 
 -25   5   8      874.96      768.51    403.82 o 
 -23   5   8      803.74      833.29    384.72 o 
 -21   5   8       89.97       24.59    345.30 o 
 -19   5   8       96.21      119.08    301.62 o 
 -17   5   8      380.09      211.92    267.21 o 
 -15   5   8      121.42     -119.57    378.32 o 
 -13   5   8     1026.93     1102.49    110.60 o 
 -11   5   8    22052.97    22621.34   1261.17 o 
  -9   5   8    87291.05    92465.98    596.49 o 
  -5   5   8    44060.79    45428.75    439.42 o 
  -3   5   8    30067.04    29671.98    383.33 o 
  -1   5   8    57927.48    59587.26    737.07 o 
   1   5   8    30360.79    30380.91    521.56 o 
   3   5   8     5199.28     5229.46    134.29 o 
   5   5   8     3698.22     3791.37    177.34 o 
   7   5   8     8611.74     9417.62    262.16 o 
   9   5   8      516.91      528.17    180.69 o 
  11   5   8       68.82       64.05    186.03 o 
  13   5   8     3022.54     3075.08    245.86 o 
  15   5   8      296.86      593.79    240.42 o 
  17   5   8     1186.23     1221.34    263.01 o 
  19   5   8     2457.84     2687.67    363.12 o 
  21   5   8      497.58      476.41    317.36 o 
  23   5   8      143.38      275.15    434.85 o 
  25   5   8     2780.80     3066.87    523.04 o 
 -28   6   8     8223.59     7559.62    887.68 o 
 -26   6   8     8655.83     7411.05    565.63 o 
 -24   6   8     1560.70     1692.55    425.34 o 
 -22   6   8     2053.18     2188.26    418.09 o 
 -20   6   8     3923.37     3582.03    412.63 o 
 -18   6   8     7544.97     7343.38    458.58 o 
 -16   6   8        7.29      115.02    405.97 o 
 -14   6   8    16659.96    15120.16    712.38 o 
 -12   6   8      109.38      240.20    356.64 o 
 -10   6   8    30836.45    29536.12    882.92 o 
  -8   6   8    28949.60    28112.20    411.82 o 
  -6   6   8     1250.30     1354.76    153.48 o 
  -4   6   8    11181.15    11024.12    192.30 o 
  -2   6   8    20028.52    20694.65    358.35 o 
   0   6   8    68206.10    67543.81    516.71 o 
   2   6   8     6178.91     6595.64    444.51 o 
   4   6   8     2897.44     3153.96    129.58 o 
   6   6   8     2760.06     2525.46    197.16 o 
   8   6   8    23302.00    21388.58    543.08 o 
  10   6   8     5069.04     5230.40    288.03 o 
  12   6   8     8279.76     7756.57    307.05 o 
  14   6   8     2978.56     2659.15    263.44 o 
  16   6   8     3918.60     3492.24    285.23 o 
  18   6   8     6987.16     7554.76    360.55 o 
  20   6   8      230.56      239.01    357.62 o 
  22   6   8     6806.42     6759.30    463.79 o 
  24   6   8       76.75      126.13    528.12 o 
 -27   7   8     3428.69     3201.74    844.38 o 
 -25   7   8      276.53      325.48    550.91 o 
 -23   7   8      534.64      524.70    398.49 o 
 -21   7   8     8687.30     8038.53    489.33 o 
 -19   7   8    11476.23    10502.99    850.71 o 
 -17   7   8     8424.14     7761.08    676.44 o 
 -15   7   8       69.28        2.72    415.22 o 
 -13   7   8     1222.61     1086.31    425.12 o 
 -11   7   8       22.91       58.21    366.64 o 
  -9   7   8     1681.23     1436.10    386.38 o 
  -7   7   8     2396.65     2070.39    393.18 o 
  -5   7   8    46086.33    48277.61   2513.25 o 
  -3   7   8    20874.09    21916.61    773.74 o 
  -1   7   8      376.78      392.69    148.49 o 
   1   7   8     2649.98     2647.93    200.84 o 
   3   7   8     5086.35     5137.10    303.65 o 
   5   7   8     1007.39     1003.07    188.35 o 
   7   7   8    20965.48    20773.71    410.61 o 
   9   7   8     3408.90     3391.34    241.50 o 
  11   7   8     1268.86     1167.80    229.22 o 
  13   7   8     5368.02     5248.19    292.35 o 
  15   7   8     6068.34     6193.70    331.67 o 
  17   7   8     8438.37     8414.99    384.20 o 
  19   7   8     2856.40     3059.57    406.93 o 
  21   7   8      137.39      157.42    375.13 o 
 -24   8   8     2262.31     2068.35    677.47 o 
 -22   8   8     2596.05     2295.26    603.90 o 
 -20   8   8     1635.55     1602.05    392.18 o 
 -18   8   8      653.52      362.22    376.08 o 
 -16   8   8       61.61      298.72    418.56 o 
 -14   8   8     1296.46     1371.77    463.19 o 
 -12   8   8       62.75       11.84    423.93 o 
 -10   8   8    13391.93    13976.34    696.16 o 
  -8   8   8     7479.47     6902.49    577.19 o 
  -6   8   8     1885.04     1998.72    427.49 o 
  -4   8   8     4199.70     3848.00    457.40 o 
  -2   8   8    17904.85    18103.17    575.18 o 
   0   8   8    27633.16    27977.01    704.82 o 
   2   8   8     4323.56     4378.49    223.00 o 
   4   8   8      555.46      512.47    187.09 o 
   6   8   8       28.38      241.65    219.99 o 
   8   8   8      278.96      389.85    222.31 o 
  10   8   8     3232.97     2820.55    268.76 o 
  12   8   8    13511.73    14193.62    440.33 o 
  14   8   8     8190.08     8243.65    351.85 o 
  16   8   8     1990.64     1820.41    301.21 o 
  18   8   8      577.49      621.77    318.02 o 
  20   8   8      243.68      228.75    374.70 o 
 -23   9   8       60.24       21.60    701.05 o 
 -21   9   8     3294.79     2233.90    750.31 o 
 -19   9   8    26495.14    26966.37   1130.91 o 
 -17   9   8     5109.30     5642.57    630.19 o 
 -15   9   8     1634.79     1228.03    486.84 o 
 -13   9   8     1509.62     1109.84    440.88 o 
 -11   9   8     7283.74     7029.10    578.83 o 
  -9   9   8    18913.49    19202.54    817.74 o 
  -7   9   8      992.23     1187.51    451.65 o 
  -5   9   8      254.56     -107.23    454.78 o 
  -3   9   8      200.88      254.56    299.29 o 
  -1   9   8    11668.62    11850.75    507.39 o 
   1   9   8      896.06      760.41    251.88 o 
   3   9   8       26.46      279.22    239.55 o 
   5   9   8        9.50      190.85    308.27 o 
   7   9   8    10635.04    10911.06    484.80 o 
   9   9   8    18609.66    19915.35    481.44 o 
  11   9   8     3579.76     3590.58    320.79 o 
  13   9   8      105.18      183.30    276.12 o 
  15   9   8     4872.13     5078.54    381.40 o 
  17   9   8    10344.74    10997.51    481.30 o 
  19   9   8    12221.80    12435.02    645.28 o 
 -20  10   8    14229.92    14869.69   1061.51 o 
 -18  10   8    15572.75    15432.43   1038.03 o 
 -16  10   8     1875.75     2086.82    521.42 o 
 -14  10   8       33.68     -108.32    476.30 o 
 -12  10   8     3176.45     2897.78    527.84 o 
 -10  10   8     7345.47     6490.36    640.01 o 
  -8  10   8      998.29     1413.62    510.68 o 
  -6  10   8     1364.32     1460.63    530.36 o 
  -4  10   8     6472.54     6431.58    464.10 o 
  -2  10   8     3020.60     2845.65    399.23 o 
   0  10   8      454.01      491.43    255.39 o 
   2  10   8     1452.55     1369.94    281.55 o 
   4  10   8     1801.67     1683.57    343.85 o 
   6  10   8      550.84      537.63    313.20 o 
   8  10   8    22779.13    24793.62    918.45 o 
  10  10   8    15051.15    14223.99    922.37 o 
  12  10   8     9027.48     7693.21    724.00 o 
  14  10   8     6039.18     5561.36    834.28 o 
  16  10   8    18704.97    19044.24   1141.06 o 
 -17  11   8       11.11      301.20    755.52 o 
 -13  11   8     6885.92     6925.98    679.46 o 
 -11  11   8     2696.46     2680.21    584.94 o 
  -9  11   8      103.62      272.85    490.87 o 
  -7  11   8     2578.06     2574.27    594.93 o 
  -5  11   8     1696.39     1859.14    515.21 o 
  -3  11   8     3633.67     3042.19    400.81 o 
  -1  11   8     4391.32     4123.75    342.34 o 
   1  11   8      471.59      288.12    590.72 o 
   3  11   8     4109.06     4352.51    689.20 o 
   5  11   8     1118.14     1128.31    651.89 o 
   7  11   8       69.23       49.04    530.92 o 
   9  11   8        0.13      -72.55    539.24 o 
  11  11   8     3601.78     3891.88    705.92 o 
  13  11   8     7566.91     7989.79    910.59 o 
 -14  12   8     2148.61     2336.88    770.98 o 
 -12  12   8     1813.65     1733.79    731.65 o 
 -10  12   8     5462.88     5361.95    518.32 o 
  -8  12   8     2724.97     1946.83    445.93 o 
  -6  12   8    24390.17    24965.67   1521.71 o 
  -4  12   8    12376.89    12799.92    567.81 o 
  -2  12   8       89.19      158.15    382.43 o 
   0  12   8     4900.95     4531.38    733.74 o 
   2  12   8     2897.57     2462.58    641.55 o 
   4  12   8    11963.50    11820.29    905.38 o 
   6  12   8      475.10      521.52    684.49 o 
   8  12   8     8317.82    10680.46    961.95 o 
  -5  13   8     3399.97     4513.12    718.31 o 
  -3  13   8     3665.74     3996.58    793.10 o 
  -1  13   8      107.58       31.40    696.79 o 
   1  13   8       99.20      226.05    691.25 o 
 -31   1   9      217.76      160.27    401.66 o 
 -29   1   9      738.05      746.95    355.93 o 
 -27   1   9    20090.69    19436.26    595.52 o 
 -25   1   9     3865.07     3461.20    304.58 o 
 -23   1   9     6119.55     6248.92    374.77 o 
 -21   1   9    11589.63    11791.79    410.68 o 
 -19   1   9      200.82      162.43    245.43 o 
 -17   1   9      284.81      330.56    222.04 o 
 -15   1   9    67001.03    65739.28   1103.93 o 
 -13   1   9   163511.17   157489.47   1114.76 o 
 -11   1   9    21274.49    18963.00    311.24 o 
  -9   1   9      346.92      393.37    117.56 o 
  -7   1   9    12977.32    13153.43    592.26 o 
  -5   1   9    18786.58    17915.11    620.22 o 
  -3   1   9    34104.93    34520.14    743.59 o 
  -1   1   9    16703.94    15088.31    516.36 o 
   1   1   9    45955.28    44342.94    447.71 o 
   3   1   9        5.22       26.90    130.10 o 
   5   1   9      727.44      635.03    182.96 o 
   7   1   9    12786.94    11970.22    260.45 o 
   9   1   9    46510.97    44594.46    634.83 o 
  11   1   9      128.63      347.88    262.60 o 
  13   1   9    38084.02    38969.39    497.30 o 
  15   1   9      111.05      193.23    203.98 o 
  17   1   9      242.59      318.32    207.66 o 
  19   1   9     1863.45     1726.55    297.98 o 
  21   1   9    40488.36    40781.27    976.86 o 
  23   1   9    36925.04    37133.47    995.59 o 
  25   1   9     2750.86     3153.07    568.45 o 
 -30   2   9      711.27      751.47    488.72 o 
 -28   2   9     1593.02     1212.84    476.77 o 
 -26   2   9      119.49      208.65    305.98 o 
 -24   2   9    10074.86     9139.67    424.72 o 
 -22   2   9    40627.44    41080.81    677.39 o 
 -20   2   9     1776.54     1677.31    202.84 o 
 -18   2   9      850.86      572.95    220.56 o 
 -16   2   9       49.55       81.21    190.37 o 
 -14   2   9    24981.82    23975.42    566.11 o 
 -12   2   9    39977.09    37883.64    654.67 o 
 -10   2   9     3413.11     3358.56    228.61 o 
  -8   2   9     1325.85     1303.80    147.83 o 
  -6   2   9    46692.83    44584.32    475.96 o 
  -4   2   9    33272.79    31805.99    747.96 o 
  -2   2   9     4089.44     3787.06    340.17 o 
   0   2   9     5007.40     4220.28    151.81 o 
   2   2   9     5111.10     6058.89    176.44 o 
   4   2   9    35313.74    36324.90    346.32 o 
   6   2   9     1163.04     1189.86    123.89 o 
   8   2   9    16744.80    16512.95    255.43 o 
  10   2   9     8405.20     9260.71    274.86 o 
  12   2   9     7052.12     7075.14    273.50 o 
  14   2   9     2442.68     2516.52    229.92 o 
  16   2   9     9360.95     8844.75    430.15 o 
  18   2   9      237.20      441.91    275.03 o 
  20   2   9    17107.69    17608.28    522.00 o 
  22   2   9    25253.63    25558.35    830.71 o 
  24   2   9     4883.76     5181.60    593.93 o 
  26   2   9      419.72      336.79    573.61 o 
 -31   3   9     4071.10     4630.25   1154.95 o 
 -29   3   9     1341.68     1020.54    476.16 o 
 -27   3   9     3878.68     3743.19    498.40 o 
 -25   3   9     3798.75     3564.86    468.09 o 
 -23   3   9     3199.98     2802.65    433.99 o 
 -21   3   9     3064.36     3078.86    427.17 o 
 -19   3   9     4009.88     4118.83    223.79 o 
 -17   3   9      765.94      762.36    217.40 o 
 -15   3   9     3913.48     3617.93    229.41 o 
 -13   3   9     4784.16     5288.22    255.71 o 
 -11   3   9       20.60      183.29    159.18 o 
  -3   3   9     1486.90     1165.51    132.66 o 
  -1   3   9    17815.81    16668.74    196.49 o 
   1   3   9    17452.04    16304.62    218.67 o 
   3   3   9    34191.72    31894.54    520.00 o 
   5   3   9    19521.97    17608.73    224.42 o 
   7   3   9    23455.16    22899.81    245.19 o 
   9   3   9     7194.25     7719.30    172.15 o 
  11   3   9      456.59      314.67    192.48 o 
  13   3   9     7440.25     7543.35    343.33 o 
  15   3   9       68.45       33.10    271.78 o 
  17   3   9      470.02      408.96    278.19 o 
  19   3   9      907.52      837.36    297.19 o 
  21   3   9      160.36      400.28    405.29 o 
  23   3   9      393.76      479.56    338.67 o 
  25   3   9      159.90      168.28    490.06 o 
 -30   4   9     1153.83      951.58    510.68 o 
 -28   4   9    17031.56    15312.33    712.96 o 
 -26   4   9    16389.55    15540.11    695.88 o 
 -24   4   9       12.79       23.61    388.08 o 
 -22   4   9     4429.57     3869.19    436.39 o 
 -20   4   9      251.87      284.13    320.99 o 
 -18   4   9     1288.39     1075.24    313.95 o 
 -16   4   9    13601.60    13373.65    526.15 o 
 -14   4   9    44756.88    40345.58   1074.48 o 
 -12   4   9    20986.79    20323.12    787.59 o 
 -10   4   9      506.88      416.06    384.39 o 
  -2   4   9    14877.16    13583.26    234.34 o 
   0   4   9    67266.95    64314.97    768.96 o 
   2   4   9    41201.87    39767.22    328.20 o 
   4   4   9     7800.46     7868.73    161.75 o 
   6   4   9    21649.61    21901.39    217.10 o 
   8   4   9    47570.72    46538.48    499.21 o 
  10   4   9    10595.28     9948.14    289.20 o 
  12   4   9     1184.00     1281.46    256.87 o 
  14   4   9     9820.80     9465.92    380.03 o 
  16   4   9       76.24      316.26    269.89 o 
  18   4   9     1614.58     1275.77    307.54 o 
  20   4   9     1532.38     1946.08    421.99 o 
  22   4   9    17570.96    17902.37    693.21 o 
  24   4   9     9794.88     9567.88    528.57 o 
 -29   5   9      418.85      366.96    482.53 o 
 -27   5   9     5887.65     5418.28    526.83 o 
 -25   5   9     1089.07     1106.00    401.95 o 
 -23   5   9     7949.11     7007.24    498.83 o 
 -21   5   9     7602.08     7338.78    487.27 o 
 -19   5   9     1387.80     1168.24    351.83 o 
 -17   5   9    10277.62     9541.75    478.85 o 
 -15   5   9     3363.23     3309.96    517.95 o 
 -13   5   9    22967.92    21292.96    815.02 o 
 -11   5   9    10684.38    10505.82    605.92 o 
  -9   5   9    12425.98    11739.56    624.68 o 
  -7   5   9     8546.80     8332.51    501.76 o 
  -5   5   9     2363.42     2005.22    348.41 o 
  -3   5   9    17569.19    17396.84    417.50 o 
  -1   5   9    11833.09    11935.69    370.07 o 
   1   5   9    10470.97     9539.45    202.58 o 
   3   5   9     6959.98     7057.33    155.68 o 
   5   5   9    35729.87    36763.14    494.94 o 
   7   5   9       65.66       34.89    141.76 o 
   9   5   9     5611.47     5728.50    305.63 o 
  11   5   9     2450.22     2287.47    235.40 o 
  13   5   9    16647.69    15715.33    455.35 o 
  15   5   9     2214.10     2067.92    263.88 o 
  17   5   9     6336.03     6117.75    388.83 o 
  19   5   9     2138.04     2452.31    361.77 o 
  21   5   9     3024.83     2777.63    476.58 o 
  23   5   9     3000.41     2876.10    489.43 o 
 -28   6   9     9904.99     8949.59    977.41 o 
 -26   6   9     6739.36     5821.94    520.08 o 
 -24   6   9     1305.22     1117.23    418.24 o 
 -22   6   9      473.31      616.00    352.10 o 
 -20   6   9      682.64      512.44    376.23 o 
 -18   6   9    14021.90    13246.03    548.99 o 
 -16   6   9     3255.02     3639.72    508.81 o 
 -14   6   9    12783.83    12865.38    698.56 o 
 -12   6   9     7619.29     7839.13    547.71 o 
 -10   6   9       17.98      102.91    395.84 o 
  -8   6   9     1703.48     1657.71    435.75 o 
  -6   6   9     8653.77     9750.27    552.26 o 
  -4   6   9    11556.66    11345.71    212.70 o 
  -2   6   9    44322.13    45292.50    796.86 o 
   0   6   9    23714.90    23832.87    304.06 o 
   2   6   9    31080.77    30029.50    393.61 o 
   4   6   9    38818.21    38089.96    498.99 o 
   6   6   9    34168.71    34441.30    505.86 o 
   8   6   9     7491.79     7587.14    277.24 o 
  10   6   9     1671.76     2013.22    214.09 o 
  12   6   9     4428.19     4207.06    262.21 o 
  14   6   9     1352.00     1223.88    253.29 o 
  16   6   9      291.87      371.33    250.77 o 
  18   6   9      287.27      285.82    268.69 o 
  20   6   9     1567.05     1715.16    396.41 o 
  22   6   9     1675.15     2131.84    477.79 o 
 -27   7   9    12113.29    12487.40   1094.16 o 
 -25   7   9     6659.90     5753.76    551.38 o 
 -23   7   9       52.38       46.54    406.39 o 
 -21   7   9     3140.68     2991.07    469.13 o 
 -19   7   9     1103.14     1076.87    353.05 o 
 -17   7   9     1562.54     1437.72    440.74 o 
 -15   7   9     2880.28     2257.35    501.67 o 
 -13   7   9     8844.44     7994.49    628.21 o 
 -11   7   9       14.82      115.64    393.74 o 
  -9   7   9    25610.59    24628.67    885.68 o 
  -7   7   9    17083.09    16076.89    732.34 o 
  -5   7   9      219.60      337.06    410.00 o 
  -3   7   9    16633.75    17213.24    759.30 o 
  -1   7   9    62227.98    60953.83    889.78 o 
   1   7   9    64194.11    64161.32    735.73 o 
   3   7   9     8243.40     8741.13    266.93 o 
   5   7   9       80.49      179.42    175.40 o 
   7   7   9    18962.34    18217.19    351.73 o 
   9   7   9    27642.88    27895.88    502.39 o 
  11   7   9     9080.61     8204.66    319.52 o 
  13   7   9     6667.87     6357.22    385.54 o 
  15   7   9     1281.70     1155.17    265.90 o 
  17   7   9     4937.20     4898.00    346.24 o 
  19   7   9     2445.67     2635.80    343.69 o 
  21   7   9      339.11      259.45    380.28 o 
 -24   8   9      103.68      201.66    755.52 o 
 -22   8   9     2918.28     2737.21    469.52 o 
 -20   8   9     4206.77     4287.65    578.81 o 
 -18   8   9    18444.93    19212.60    669.97 o 
 -16   8   9    10373.55     9664.15    705.48 o 
 -14   8   9      452.03      383.68    431.99 o 
 -12   8   9     2249.26     2045.77    450.27 o 
 -10   8   9    18384.15    18734.79    810.10 o 
  -8   8   9    38206.77    37327.46   1081.79 o 
  -6   8   9     1469.15     1848.94    466.62 o 
  -4   8   9     8029.19     8525.23    592.56 o 
  -2   8   9     5609.60     5428.83    395.99 o 
   0   8   9     2217.75     2255.66    352.28 o 
   2   8   9        6.55      -14.88    236.90 o 
   4   8   9     7346.50     8015.67    356.72 o 
   6   8   9     4902.75     4754.14    256.87 o 
   8   8   9      226.82      367.40    228.89 o 
  10   8   9       87.75       54.41    234.94 o 
  12   8   9     3878.69     3370.45    277.70 o 
  14   8   9      245.25      195.82    262.49 o 
  16   8   9    10402.03    10048.97    397.87 o 
  18   8   9    34216.54    35254.59    666.21 o 
  20   8   9     5848.42     5435.09    476.00 o 
 -23   9   9     3528.43     3410.97    791.40 o 
 -21   9   9     8125.87     8181.74    850.84 o 
 -19   9   9     5701.31     5918.07    518.64 o 
 -17   9   9     6883.75     6364.17    659.99 o 
 -15   9   9     3837.36     4222.13    586.51 o 
 -13   9   9     2341.60     2852.20    516.83 o 
 -11   9   9     2579.22     2501.32    480.21 o 
  -9   9   9     1177.85     1208.85    442.66 o 
  -7   9   9     1237.80      959.21    456.33 o 
  -5   9   9     4496.18     4158.07    581.21 o 
  -3   9   9     2881.09     2806.67    361.94 o 
  -1   9   9       81.08      251.04    352.46 o 
   1   9   9     1905.35     1865.51    280.34 o 
   3   9   9     7908.80     8253.85    374.95 o 
   5   9   9     2393.41     2204.88    369.48 o 
   7   9   9      330.11      108.79    342.08 o 
   9   9   9     1431.45     1321.37    379.19 o 
  11   9   9      821.75      832.51    379.44 o 
  13   9   9       69.29      246.34    358.98 o 
  15   9   9     1582.93     1795.38    438.67 o 
  17   9   9     1637.40     1501.70    481.07 o 
 -20  10   9       20.94       81.78    761.45 o 
 -18  10   9      394.39      545.08    428.04 o 
 -16  10   9       23.04      219.24    502.07 o 
 -14  10   9     1295.87     1292.97    531.95 o 
 -12  10   9      271.77      432.24    464.55 o 
 -10  10   9     7692.69     7537.25    698.63 o 
  -8  10   9    12166.26    12558.99    795.62 o 
  -6  10   9      702.30      399.81    502.97 o 
  -4  10   9      763.92      468.87    512.70 o 
  -2  10   9      507.80      767.08    377.45 o 
   0  10   9    14771.57    15479.40    463.57 o 
   2  10   9      107.88      380.83    270.75 o 
   4  10   9     3508.82     3048.21    402.48 o 
   6  10   9     3066.84     3091.43    405.63 o 
   8  10   9      670.10      786.97    379.54 o 
  10  10   9     1456.32     1554.25    408.04 o 
  12  10   9      804.03     1075.01    677.02 o 
  14  10   9      719.37      471.18    643.28 o 
  16  10   9     1465.56     1551.26    639.77 o 
 -15  11   9     9732.32    10053.75    779.16 o 
 -13  11   9     1810.46     1558.16    552.01 o 
 -11  11   9     9529.55    11856.21    800.06 o 
  -9  11   9    30383.11    30428.97   1143.90 o 
  -7  11   9    13617.48    13827.09    845.36 o 
  -5  11   9       49.17      128.85    499.91 o 
  -3  11   9     9383.14     8785.33    550.72 o 
  -1  11   9     2208.52     2451.56    452.54 o 
   1  11   9     1069.52      805.63    394.89 o 
   3  11   9     7616.71     9018.28    789.01 o 
   5  11   9    11347.25    11393.44    818.51 o 
   7  11   9      567.73      717.95    680.78 o 
   9  11   9     6552.39     6617.20    858.54 o 
  11  11   9     1792.85     2264.56    768.69 o 
 -12  12   9     4499.87     4799.36    689.71 o 
 -10  12   9     6430.15     6757.52    730.81 o 
  -8  12   9     3162.42     3266.77    659.75 o 
  -6  12   9     3343.64     3018.03    483.01 o 
  -4  12   9      674.26     1037.73    409.75 o 
  -2  12   9     1668.99     1554.47    466.66 o 
   0  12   9     1265.30     1360.63    655.90 o 
   2  12   9      186.76      227.22    675.18 o 
   4  12   9       17.71      -43.86    677.14 o 
   6  12   9     1369.37     1269.47    623.39 o 
   8  12   9     3285.19     3306.39    756.75 o 
 -30   0  10     2848.32     2266.21    537.63 o 
 -28   0  10     7084.78     7276.34    596.57 o 
 -26   0  10    10533.54    11509.28   1129.84 o 
 -24   0  10      530.24      519.21    369.79 o 
 -22   0  10    33774.64    32515.70    786.11 o 
 -20   0  10      662.97      653.29    337.28 o 
 -18   0  10      173.95      361.79    311.34 o 
 -16   0  10      761.19      569.71    275.35 o 
 -14   0  10    28363.32    26172.95    727.90 o 
 -12   0  10   147228.22   138547.14   1466.67 o 
  -6   0  10    43664.61    39336.25    896.50 o 
  -4   0  10   183490.14   173738.55   1709.27 o 
  -2   0  10    10744.78    10444.01    489.46 o 
   0   0  10    18730.42    18365.18    558.00 o 
   2   0  10     6879.12     8203.94    400.29 o 
   4   0  10      882.09      560.86    244.09 o 
   6   0  10      741.01      454.60    182.67 o 
   8   0  10    24019.37    22739.20    464.36 o 
  10   0  10    33434.10    34482.64    939.91 o 
  12   0  10      157.85      262.85    424.76 o 
  14   0  10    13886.53    12928.07    523.18 o 
  16   0  10    34102.65    33641.74    787.61 o 
  18   0  10      107.33       69.77    503.34 o 
  20   0  10     8933.54     7972.16    863.57 o 
  22   0  10    53277.35    55950.99   1618.08 o 
  24   0  10    61274.60    64377.32   1860.25 o 
 -31   1  10     2724.51     2765.19    411.26 o 
 -29   1  10     2611.57     2649.53    359.73 o 
 -27   1  10      619.27      691.69    300.99 o 
 -25   1  10       64.11      196.90    308.42 o 
 -23   1  10    20487.71    19953.50    707.17 o 
 -21   1  10      276.82      324.06    242.40 o 
 -19   1  10      755.59      695.61    245.47 o 
 -17   1  10       60.54      199.83    197.52 o 
 -15   1  10      751.68      746.94    199.30 o 
 -13   1  10     4243.39     3748.76    263.33 o 
 -11   1  10      262.19       73.01    136.67 o 
  -9   1  10     8483.57    10185.49    304.11 o 
  -7   1  10     7572.52     8242.70    528.17 o 
  -5   1  10    39649.55    37364.88    837.42 o 
  -3   1  10    26674.55    25385.24    481.49 o 
  -1   1  10    11851.50    11277.14    717.43 o 
   1   1  10    10053.19     9781.06    253.15 o 
   3   1  10     8148.98     8104.28    240.79 o 
   5   1  10     7031.04     6897.87    225.33 o 
   7   1  10     3227.93     2776.41    185.12 o 
   9   1  10    11177.71    10076.33    265.76 o 
  11   1  10    12634.56    11914.72    472.36 o 
  13   1  10     2910.28     2938.61    292.48 o 
  15   1  10    26770.01    27112.76    570.79 o 
  17   1  10      409.03      312.52    374.32 o 
  19   1  10      206.84      239.12    388.04 o 
  21   1  10     5863.89     5920.35    531.11 o 
  23   1  10     9858.55     9376.89    817.27 o 
  25   1  10     7290.35     7457.99    689.09 o 
 -30   2  10      524.51      750.22    525.78 o 
 -28   2  10     3149.33     3362.94    389.32 o 
 -26   2  10     9911.24    10302.32    471.72 o 
 -24   2  10     9912.53    10212.76    441.49 o 
 -22   2  10      150.43      180.16    256.39 o 
 -20   2  10     1752.20     1634.26    258.18 o 
 -18   2  10     2989.07     2858.76    260.43 o 
 -16   2  10      202.25      150.83    192.78 o 
 -14   2  10     2396.06     2359.38    221.81 o 
 -12   2  10    21106.34    20398.87    499.03 o 
 -10   2  10     3475.19     3391.37    102.66 o 
  -8   2  10     1201.40     1158.13     72.41 o 
  -6   2  10    20100.74    21011.38    676.25 o 
  -4   2  10    10738.73    10460.10    489.09 o 
  -2   2  10      440.07      146.14    258.63 o 
   0   2  10    10337.74    11371.59    215.24 o 
   2   2  10    49194.29    52810.15    496.46 o 
   4   2  10     1314.94     1462.38    138.27 o 
   6   2  10      416.43      300.89    141.13 o 
   8   2  10    36811.06    36124.56    416.24 o 
  10   2  10    39351.94    38620.72    574.28 o 
  12   2  10     8915.67     8768.17    291.21 o 
  14   2  10     1453.04     1255.50    232.86 o 
  16   2  10     2601.93     2697.32    309.46 o 
  18   2  10      950.76     1121.61    308.92 o 
  20   2  10      109.08        1.92    331.03 o 
  22   2  10     2883.25     2685.91    567.63 o 
  24   2  10     6101.54     6086.59    658.12 o 
 -29   3  10        2.69      228.30    484.68 o 
 -27   3  10    10695.34    11249.59    817.60 o 
 -25   3  10     8148.76     8789.84    829.33 o 
 -23   3  10       16.43       58.04    342.04 o 
 -21   3  10    12431.71    12442.52    413.14 o 
 -19   3  10     1658.40     1401.66    251.28 o 
 -17   3  10    10270.07     9912.05    338.04 o 
 -15   3  10      910.56      878.56    214.28 o 
 -13   3  10    34686.20    33401.62   1425.81 o 
 -11   3  10    20557.90    18490.78    566.35 o 
  -9   3  10       76.72       32.10     86.34 o 
  -7   3  10     6784.09     7052.23    513.12 o 
  -5   3  10    21603.26    19779.29    565.89 o 
  -3   3  10    51272.32    49449.33    382.84 o 
  -1   3  10     3421.07     3782.38    128.36 o 
   1   3  10     3621.88     3086.60    131.46 o 
   3   3  10       10.27       55.07    119.94 o 
   5   3  10     4509.25     3935.84    160.88 o 
   7   3  10    24451.01    26589.26    244.48 o 
   9   3  10    58197.55    58588.06    519.13 o 
  11   3  10    30908.48    31347.08    467.34 o 
  13   3  10     7367.82     7075.33    322.81 o 
  15   3  10       28.05        8.56    255.60 o 
  17   3  10      939.47      831.14    285.34 o 
  19   3  10       75.91      164.06    315.48 o 
  21   3  10     3521.71     3560.94    443.35 o 
  23   3  10    16709.53    16072.50    785.95 o 
  25   3  10     6910.70     7719.87    672.62 o 
 -30   4  10     7689.23     8175.33    672.28 o 
 -28   4  10     1402.34     1162.96    480.88 o 
 -26   4  10     1745.14     1799.49    429.22 o 
 -24   4  10     8802.78     8444.62   1028.25 o 
 -22   4  10    12000.34    12022.15    582.47 o 
 -20   4  10     5166.14     5037.81    455.06 o 
 -18   4  10     7187.96     5653.30    452.62 o 
 -16   4  10     6315.20     5365.52    591.68 o 
 -14   4  10     4425.04     4722.81    558.73 o 
 -12   4  10     8340.73     8844.97    606.36 o 
 -10   4  10     1741.32     1373.52    435.05 o 
  -8   4  10      241.82      368.16    322.62 o 
  -4   4  10    20991.74    21119.40    661.51 o 
  -2   4  10     4465.21     4271.34    169.30 o 
   0   4  10     1018.06      990.16    104.46 o 
   2   4  10     5556.41     5252.46    162.13 o 
   4   4  10    45818.35    47155.57    480.40 o 
   6   4  10    22273.36    22667.31    238.41 o 
   8   4  10      210.85      199.84    165.03 o 
  10   4  10      131.18      221.79    181.68 o 
  12   4  10    16044.38    16142.66    453.68 o 
  14   4  10    12256.49    11322.35    401.73 o 
  16   4  10      849.13      859.33    303.68 o 
  18   4  10       20.27      181.69    304.81 o 
  20   4  10      296.00      454.22    327.50 o 
  22   4  10     5894.51     5764.77    796.87 o 
  24   4  10     3293.38     3092.09    635.27 o 
 -29   5  10    11852.55    12673.23    705.92 o 
 -27   5  10    18119.27    17887.16    767.48 o 
 -25   5  10    26060.59    26809.99    838.50 o 
 -23   5  10    13954.00    13172.17    636.42 o 
 -21   5  10     3152.70     3164.23    423.20 o 
 -19   5  10     7147.60     6993.04    491.30 o 
 -17   5  10    10678.91    10917.95    527.74 o 
 -15   5  10        3.30       74.30    444.66 o 
 -13   5  10     3714.80     3232.82    506.29 o 
 -11   5  10     1608.80     1415.94    399.73 o 
  -9   5  10      248.85      222.28    373.62 o 
  -7   5  10      380.72      307.79    338.44 o 
  -5   5  10     1901.86     1511.29    371.86 o 
  -3   5  10      836.91      627.02    214.01 o 
  -1   5  10     6798.49     7112.76    207.61 o 
   1   5  10    26098.51    26798.29    375.62 o 
   3   5  10    31491.78    32328.83    368.09 o 
   5   5  10    16285.83    16367.32    249.09 o 
   7   5  10    19031.39    19249.87    363.25 o 
   9   5  10    45502.95    44720.85    560.03 o 
  11   5  10    26814.65    28226.04    687.62 o 
  13   5  10     6153.84     5653.10    354.16 o 
  15   5  10    13849.91    13723.07    467.39 o 
  17   5  10    24252.69    24292.06    643.06 o 
  19   5  10     9969.92     9510.37    488.17 o 
  21   5  10      953.99     1047.16    460.55 o 
  23   5  10      926.46     1318.95    517.60 o 
 -28   6  10     1547.79     1804.79    518.79 o 
 -26   6  10    22259.89    22472.85    823.38 o 
 -24   6  10     6010.98     5456.08    527.61 o 
 -22   6  10     2907.01     2181.80    455.94 o 
 -20   6  10      229.01      385.85    355.02 o 
 -18   6  10     9606.62     9989.62    527.32 o 
 -16   6  10     9040.63     8136.25    641.87 o 
 -14   6  10    11052.63    10071.59    633.85 o 
 -12   6  10     4743.63     4867.98    523.71 o 
 -10   6  10     5209.25     3999.74    515.75 o 
  -8   6  10    30149.32    29447.60    941.66 o 
  -6   6  10     1903.85     1949.14    439.31 o 
  -4   6  10    10427.43    11206.54    542.83 o 
  -2   6  10      446.22      405.73    188.35 o 
   0   6  10    24679.15    24861.64    372.79 o 
   2   6  10    21478.70    21471.67    260.53 o 
   4   6  10     3036.80     3183.07    173.51 o 
   6   6  10     4580.30     4393.39    237.80 o 
   8   6  10    21191.20    21741.28    361.46 o 
  10   6  10    22995.98    23118.22    430.61 o 
  12   6  10      151.51       93.83    231.29 o 
  14   6  10     6718.62     6503.75    321.15 o 
  16   6  10     2396.56     2135.59    352.18 o 
  18   6  10    29739.93    30275.33   1090.52 o 
  20   6  10     4114.73     4329.91    443.24 o 
  22   6  10     1477.58     1759.54    520.44 o 
 -25   7  10     3300.58     2687.39    488.53 o 
 -23   7  10    13428.03    13367.67    643.79 o 
 -21   7  10    15006.93    15146.79    642.35 o 
 -19   7  10      447.89      372.97    363.72 o 
 -17   7  10     4029.13     4412.80    564.20 o 
 -15   7  10     3354.02     2421.78    528.16 o 
 -13   7  10     2360.70     2280.27    522.28 o 
 -11   7  10    13440.80    11527.26    707.19 o 
  -9   7  10    26314.07    26637.88    923.85 o 
  -7   7  10    31584.50    30343.93    962.47 o 
  -5   7  10     6544.87     6867.92    570.35 o 
  -3   7  10       20.74      -10.55    342.46 o 
  -1   7  10     4601.05     4122.08    501.50 o 
   1   7  10      370.16      432.50    175.14 o 
   3   7  10    11657.16    11733.02    391.52 o 
   5   7  10    29969.81    30968.40    774.69 o 
   7   7  10     1433.78     1405.24    199.59 o 
   9   7  10     1242.64     1248.38    214.77 o 
  11   7  10     3878.16     3763.92    275.52 o 
  13   7  10    12549.96    13007.00    391.69 o 
  15   7  10     2253.64     2352.85    290.81 o 
  17   7  10      139.25      168.25    289.17 o 
  19   7  10      878.47      873.63    376.42 o 
  21   7  10     1983.51     2344.09    514.16 o 
 -24   8  10     5936.48     7189.85    915.91 o 
 -22   8  10     2182.02     2084.86    471.12 o 
 -20   8  10      332.35      500.75    383.13 o 
 -18   8  10     1219.63     1143.19    502.27 o 
 -16   8  10     2467.85     1883.63    544.90 o 
 -14   8  10     1259.64      888.12    457.54 o 
 -12   8  10     6389.89     5505.20    612.92 o 
 -10   8  10      105.67      122.14    448.92 o 
  -8   8  10     1668.85     1871.90    429.73 o 
  -6   8  10     3799.06     3595.31    552.55 o 
  -4   8  10    35748.36    35123.12   1070.71 o 
  -2   8  10    11513.19    11416.34    667.35 o 
   0   8  10     3010.00     3001.05    427.67 o 
   2   8  10     1479.96     1063.52    271.67 o 
   4   8  10      746.15      900.52    266.08 o 
   6   8  10     5825.98     5486.87    349.17 o 
   8   8  10    13241.56    13557.05    542.27 o 
  10   8  10    27384.25    27672.86    600.49 o 
  12   8  10     3764.46     4322.03    356.36 o 
  14   8  10     4971.93     4574.09    333.37 o 
  16   8  10     2550.10     2593.72    317.25 o 
  18   8  10     4873.06     5344.82    456.12 o 
 -23   9  10     1904.30     2260.07    868.32 o 
 -21   9  10     3969.76     3570.63    519.85 o 
 -19   9  10      995.43     1047.64    439.24 o 
 -17   9  10    15861.55    16963.19    879.25 o 
 -15   9  10     6539.11     6716.70    657.10 o 
 -13   9  10      284.52      492.51    502.79 o 
 -11   9  10     3066.53     3191.11    574.86 o 
  -9   9  10    39465.89    40248.18   1195.25 o 
  -7   9  10    19403.78    21135.50    929.22 o 
  -5   9  10      283.08      196.07    502.80 o 
  -3   9  10      131.73      116.60    404.58 o 
  -1   9  10    23543.49    23845.02    681.75 o 
   1   9  10    28215.52    28058.87    580.89 o 
   3   9  10      146.69      218.72    264.14 o 
   5   9  10     7793.99     7649.70    388.39 o 
   7   9  10      432.54      550.07    374.92 o 
   9   9  10     3575.35     3559.87    429.87 o 
  11   9  10      484.48      545.01    394.32 o 
  13   9  10     2518.33     2470.90    457.26 o 
  15   9  10      314.43      384.77    425.62 o 
  17   9  10     8878.55     8842.20    804.45 o 
 -20  10  10     2425.77     3049.37    867.94 o 
 -18  10  10     1061.30     1004.88    574.19 o 
 -16  10  10     3308.53     3082.15    606.89 o 
 -14  10  10      818.04     1176.40    543.90 o 
 -12  10  10     1374.72     1350.12    516.06 o 
 -10  10  10    15341.61    16493.86    891.59 o 
  -8  10  10    55188.07    57071.08   1464.62 o 
  -6  10  10    21539.66    21804.18    990.90 o 
  -4  10  10     8460.15     8188.11    739.59 o 
  -2  10  10     9240.39     8309.61    753.46 o 
   0  10  10    33186.95    34856.45    663.55 o 
   2  10  10    12063.55    12108.87    496.43 o 
   4  10  10     2862.15     2749.70    383.36 o 
   6  10  10     6382.59     6530.11    489.41 o 
   8  10  10       64.20      174.15    351.99 o 
  10  10  10      300.82      497.24    360.99 o 
  12  10  10    13564.24    14595.36    648.61 o 
  14  10  10    10731.39    11064.41    965.83 o 
 -15  11  10      666.38      575.74    551.09 o 
 -13  11  10     4617.50     4406.02    665.81 o 
 -11  11  10      255.50      426.58    542.69 o 
  -9  11  10      438.57      196.10    585.61 o 
  -7  11  10    10192.12     9775.82    773.04 o 
  -5  11  10     5158.49     5782.38    694.95 o 
  -3  11  10     2135.18     2399.13    642.51 o 
  -1  11  10      126.98      165.65    414.63 o 
   1  11  10      823.29      687.04    443.01 o 
   3  11  10       33.84      342.29    620.79 o 
   5  11  10     1146.70      834.14    692.25 o 
   7  11  10     1399.97     1203.77    606.58 o 
   9  11  10      356.12      467.31    570.81 o 
  11  11  10     1374.07     1561.52    652.01 o 
 -10  12  10    12659.19    13615.70    903.70 o 
  -8  12  10    21141.09    21392.43   1057.69 o 
  -6  12  10     1862.54     1298.68    650.57 o 
  -4  12  10      694.36      987.10    570.86 o 
  -2  12  10      668.03     1411.69    677.51 o 
   0  12  10     4007.05     4328.68    694.40 o 
   2  12  10      770.54     1169.04    673.78 o 
   4  12  10     4906.44     5551.48    747.04 o 
   6  12  10    10068.90    10189.97    983.97 o 
 -31   1  11     5486.93     6177.83    465.00 o 
 -29   1  11     7341.37     8062.47    444.06 o 
 -27   1  11     2360.53     2447.70    322.70 o 
 -25   1  11     7509.22     7724.31    420.02 o 
 -23   1  11       98.81      156.19    261.32 o 
 -21   1  11      338.22      311.80    232.55 o 
 -19   1  11     7782.03     8332.91    319.94 o 
 -17   1  11    43172.57    42491.55    549.01 o 
 -15   1  11     5416.14     5456.25    251.16 o 
 -13   1  11    20387.67    21983.89    696.06 o 
 -11   1  11    24835.69    24983.49    945.41 o 
  -9   1  11     5313.28     5634.60    529.24 o 
  -7   1  11      742.21      691.17    339.87 o 
  -5   1  11    35897.07    33282.48    605.75 o 
  -3   1  11   111369.77   103762.65    955.57 o 
  -1   1  11    12745.17    11451.75    385.16 o 
   1   1  11     1497.91     1963.50    184.38 o 
   3   1  11    21630.67    21799.82    363.05 o 
   5   1  11    58786.71    58378.15    978.53 o 
   7   1  11     5197.72     5324.52    204.31 o 
   9   1  11    17027.71    17324.15    307.10 o 
  11   1  11    11822.47    11444.35    385.90 o 
  13   1  11     1292.77     1138.27    261.52 o 
  15   1  11     6222.71     5694.06    372.69 o 
  17   1  11     3145.19     2864.64    343.66 o 
  19   1  11    41498.52    41658.05    852.27 o 
  21   1  11     3305.56     2958.69    552.21 o 
  23   1  11      165.79      138.08    493.86 o 
 -30   2  11    15304.04    15234.46   1314.93 o 
 -28   2  11      138.96      115.02    340.59 o 
 -26   2  11     4203.49     3658.42    365.90 o 
 -24   2  11      918.70      846.08    302.70 o 
 -22   2  11     3196.47     3288.11    307.81 o 
 -20   2  11      289.80      409.40    251.61 o 
 -18   2  11     1031.21      842.01    236.92 o 
 -16   2  11     3204.99     2891.80    240.60 o 
 -14   2  11       25.84       64.34    194.37 o 
 -12   2  11     6667.31     5658.76    220.98 o 
 -10   2  11    10489.61    10707.75    356.97 o 
  -8   2  11      195.04      140.63    135.41 o 
  -6   2  11    16739.53    17385.55    654.25 o 
  -4   2  11    95883.44    96069.91   1311.15 o 
  -2   2  11    58103.03    56917.21    751.56 o 
   0   2  11       88.87      163.38    161.47 o 
   2   2  11    30462.91    30475.12    408.45 o 
   4   2  11    66869.11    65358.29    663.65 o 
   6   2  11    24267.75    23443.94    521.36 o 
   8   2  11      492.36      415.55    132.62 o 
  10   2  11     3421.80     3202.28    228.17 o 
  12   2  11     6902.02     6230.89    335.66 o 
  14   2  11      280.08      116.27    260.57 o 
  16   2  11     2941.12     3200.27    315.82 o 
  18   2  11     2193.19     1771.18    412.22 o 
  20   2  11     6003.67     5936.29    547.42 o 
  22   2  11     1060.34      866.29    486.00 o 
  24   2  11    11028.49    11293.58    731.37 o 
 -29   3  11      383.60      207.52    495.76 o 
 -27   3  11       86.71      286.74    467.32 o 
 -25   3  11     3769.34     3425.58    475.00 o 
 -23   3  11    15910.54    14803.49    658.99 o 
 -21   3  11     1398.94     1342.95    263.06 o 
 -19   3  11     3306.33     3525.62    279.53 o 
 -17   3  11    15628.59    16142.86    458.98 o 
 -15   3  11     7880.74     8084.33    326.31 o 
 -13   3  11     1112.16      928.01    177.49 o 
 -11   3  11     8890.63     9363.46    253.46 o 
  -9   3  11     6071.59     5857.79    253.71 o 
  -7   3  11      100.50      116.93    328.15 o 
  -5   3  11     2748.05     2998.15    136.83 o 
  -3   3  11     5921.56     6668.81    141.46 o 
  -1   3  11    12930.52    13586.31    196.69 o 
   1   3  11      251.92      220.67    132.16 o 
   3   3  11       17.94      113.25    127.03 o 
   5   3  11      386.45      499.46    138.17 o 
   7   3  11      254.96      288.45    125.54 o 
   9   3  11     5140.69     5401.25    245.26 o 
  11   3  11     4548.11     4353.91    264.94 o 
  13   3  11      487.53      629.21    236.37 o 
  15   3  11    32918.16    31829.69    731.06 o 
  17   3  11    28029.82    27549.94    620.79 o 
  19   3  11     2563.03     2796.10    364.23 o 
  21   3  11     1251.46     1152.39    442.73 o 
  23   3  11     2358.46     1996.36    539.75 o 
 -28   4  11      357.98      -50.10    491.86 o 
 -26   4  11    11676.18    12133.00    642.09 o 
 -24   4  11    17055.62    18438.79    724.76 o 
 -22   4  11      563.66      780.84    407.78 o 
 -20   4  11     1992.34     1933.41    566.01 o 
 -18   4  11    35210.91    34853.97    813.32 o 
 -16   4  11    45416.45    41064.79   1170.04 o 
 -14   4  11      218.63      245.44    445.83 o 
 -12   4  11       40.05      178.33    377.55 o 
 -10   4  11     2040.98     1658.42    451.13 o 
  -8   4  11     2149.17     2521.58    444.40 o 
  -6   4  11     6276.39     5947.47    491.71 o 
  -4   4  11    46660.80    45042.66    712.03 o 
  -2   4  11    28692.27    26889.70    344.23 o 
   0   4  11      420.28      436.20     99.56 o 
   2   4  11     1436.12     1349.29    139.48 o 
   4   4  11    12492.82    13008.66    225.98 o 
   6   4  11    12974.02    13376.97    226.39 o 
   8   4  11     5422.02     5364.91    228.32 o 
  10   4  11    45934.61    46563.40    571.31 o 
  12   4  11     3667.04     3795.25    272.06 o 
  14   4  11     1042.52     1181.34    294.31 o 
  16   4  11     7626.51     8058.82    458.91 o 
  18   4  11    28273.12    27627.39    642.20 o 
  20   4  11    14181.82    14285.81    628.76 o 
  22   4  11      712.85      812.81    483.74 o 
 -27   5  11       98.94      215.88    460.01 o 
 -25   5  11     4466.97     4444.57    524.22 o 
 -23   5  11      264.41      373.38    402.38 o 
 -21   5  11    14226.23    13413.53    603.73 o 
 -19   5  11       59.84       86.59    344.28 o 
 -17   5  11     2548.47     2250.29    515.17 o 
 -15   5  11     6638.87     7157.77    635.60 o 
 -13   5  11     3488.54     3499.03    496.00 o 
 -11   5  11    20119.80    19655.10    825.46 o 
  -9   5  11     1910.85     1591.20    441.06 o 
  -7   5  11      153.70       51.71    415.51 o 
  -5   5  11    13003.87    13026.33    631.40 o 
  -3   5  11    15367.76    15138.70    328.46 o 
  -1   5  11     3087.42     3055.86    162.85 o 
   1   5  11    31960.03    32281.95    499.26 o 
   3   5  11      385.40      501.62    125.13 o 
   5   5  11    26617.45    26838.73    422.97 o 
   7   5  11      575.63      635.27    182.10 o 
   9   5  11     7668.29     7855.09    265.73 o 
  11   5  11     8867.64     9083.35    393.77 o 
  13   5  11    10371.97    10052.55    421.69 o 
  15   5  11     4511.05     4543.92    366.87 o 
  17   5  11      230.95      207.09    313.52 o 
  19   5  11     1248.52     1256.48    367.46 o 
  21   5  11       54.35      -60.03    468.41 o 
 -26   6  11     2715.32     2409.24    515.64 o 
 -24   6  11     7817.37     7320.76    574.64 o 
 -22   6  11    12507.08    12333.35    620.03 o 
 -20   6  11    10802.36    10772.19    580.81 o 
 -18   6  11    13649.05    12664.72    582.60 o 
 -16   6  11    16874.23    16781.41    823.35 o 
 -14   6  11    11942.47    11301.85    733.03 o 
 -12   6  11     1498.64      881.78    483.04 o 
 -10   6  11       79.19      -64.56    372.65 o 
  -8   6  11      206.10      -96.93    440.64 o 
  -6   6  11      445.32      385.12    425.00 o 
  -4   6  11     1945.51     1767.42    295.76 o 
  -2   6  11     2161.76     2098.80    189.66 o 
   0   6  11       86.29      121.54    155.36 o 
   2   6  11      155.53       62.08    123.04 o 
   4   6  11      436.54      363.43    187.71 o 
   6   6  11     3241.20     3197.08    208.10 o 
   8   6  11     3245.35     2988.20    244.24 o 
  10   6  11      128.05      364.33    282.19 o 
  12   6  11     5136.69     5490.03    383.54 o 
  14   6  11     3945.51     4134.05    347.19 o 
  16   6  11    13278.64    13485.54    522.93 o 
  18   6  11    14510.86    14754.09    571.02 o 
  20   6  11     5543.63     5867.16    547.44 o 
 -25   7  11    26065.43    26277.76    849.86 o 
 -23   7  11     9474.19     9187.68    583.73 o 
 -21   7  11      526.28      389.96    409.44 o 
 -19   7  11     3747.89     3733.17    474.91 o 
 -17   7  11    20532.15    20206.06    951.63 o 
 -15   7  11    14717.33    14133.56    782.38 o 
 -13   7  11       57.70       -8.46    480.13 o 
 -11   7  11       36.67      224.06    463.31 o 
  -9   7  11    20116.96    20639.21    847.51 o 
  -7   7  11     5646.69     4794.23    580.74 o 
  -5   7  11     3357.16     2944.36    524.77 o 
  -3   7  11    18673.15    19434.75    850.44 o 
  -1   7  11     1763.99     1502.44    276.43 o 
   1   7  11    47442.90    47662.53   1113.37 o 
   3   7  11    17184.44    16810.26    459.21 o 
   5   7  11     9297.58     9175.69    466.64 o 
   7   7  11      473.23      447.31    229.04 o 
   9   7  11    18992.17    19396.92    414.00 o 
  11   7  11    19759.08    20436.60    445.35 o 
  13   7  11     1135.54      998.31    327.90 o 
  15   7  11       20.76       65.39    328.64 o 
  17   7  11    16592.84    16986.51    584.02 o 
  19   7  11    17057.35    18012.47    753.49 o 
 -24   8  11     3595.73     3661.59    510.87 o 
 -22   8  11     4722.58     5594.08    519.81 o 
 -20   8  11     7992.72     7413.40    990.35 o 
 -18   8  11     1544.21     1324.62    521.95 o 
 -16   8  11     2873.80     3045.09    594.53 o 
 -14   8  11      261.48       15.68    491.34 o 
 -12   8  11     2213.87     1837.21    550.74 o 
 -10   8  11       51.57      195.80    490.38 o 
  -8   8  11    10355.58    10625.53    738.74 o 
  -6   8  11     5520.41     4719.30    528.64 o 
  -4   8  11      383.91      657.68    498.14 o 
  -2   8  11     1482.32     1658.11    510.39 o 
   0   8  11    13265.34    13729.44    761.12 o 
   2   8  11     9063.13     9555.88    388.63 o 
   4   8  11      643.86      671.62    260.83 o 
   6   8  11     2726.74     2521.52    321.15 o 
   8   8  11     5354.26     5331.34    424.47 o 
  10   8  11    19336.42    19835.63    556.47 o 
  12   8  11      731.03      690.76    299.31 o 
  14   8  11     6642.90     6469.47    445.58 o 
  16   8  11      205.69      147.65    354.64 o 
  18   8  11     2592.25     2279.02    412.70 o 
 -21   9  11     2554.04     2512.44    506.73 o 
 -19   9  11     2807.84     3190.46    507.75 o 
 -17   9  11     5037.66     4438.71    650.75 o 
 -15   9  11     2005.80     2413.87    554.41 o 
 -13   9  11      121.26      334.61    507.77 o 
 -11   9  11      217.66      174.08    456.97 o 
  -9   9  11     1507.30     1288.08    512.73 o 
  -7   9  11     4478.56     4102.76    585.21 o 
  -5   9  11     7940.10     8129.77    654.21 o 
  -3   9  11       68.98      140.13    516.74 o 
  -1   9  11    15189.97    14147.58    850.62 o 
   1   9  11    33539.97    34633.30    655.15 o 
   3   9  11     2552.38     2479.16    325.18 o 
   5   9  11       10.62      170.48    308.08 o 
   7   9  11        9.02     -183.68    365.59 o 
   9   9  11      868.60      419.04    355.10 o 
  11   9  11     2243.56     2471.98    425.47 o 
  13   9  11     3602.89     3772.51    508.23 o 
  15   9  11     1995.60     2348.83    464.14 o 
 -18  10  11      720.58      724.28    583.84 o 
 -16  10  11     5206.42     5177.29    668.13 o 
 -14  10  11     2779.88     2632.83    600.07 o 
 -12  10  11     7894.02     7433.82    741.15 o 
 -10  10  11      170.40      370.23    480.91 o 
  -8  10  11     8686.42     8022.88    758.41 o 
  -6  10  11      104.21     -138.72    561.45 o 
  -4  10  11     2462.39     1994.93    636.61 o 
  -2  10  11     4084.83     3604.48    670.60 o 
   0  10  11     6020.04     6102.50    393.51 o 
   2  10  11     9340.58     9701.09    442.97 o 
   4  10  11     1330.62     1366.98    341.68 o 
   6  10  11       47.29      150.37    360.99 o 
   8  10  11      214.38      153.75    418.45 o 
  10  10  11     1617.58     1796.61    459.23 o 
  12  10  11      165.89      354.39    417.99 o 
 -15  11  11     1597.89     1106.81    596.54 o 
 -13  11  11     3472.82     2605.31    637.52 o 
 -11  11  11       63.97       55.59    614.69 o 
  -9  11  11    13282.58    12896.32    906.37 o 
  -7  11  11    30621.06    31239.61   1229.22 o 
  -5  11  11     1798.38     1737.53    555.81 o 
  -3  11  11     2412.25     2622.31    651.34 o 
  -1  11  11    31272.51    30282.29   1235.59 o 
   1  11  11    34058.93    36006.40   1171.40 o 
   3  11  11    17245.01    17803.94   1059.94 o 
   5  11  11        2.92       81.80    560.46 o 
   9  11  11     1946.58     1851.00    802.65 o 
  -8  12  11    12791.57    12846.38    932.19 o 
  -6  12  11     4067.54     3674.94    757.78 o 
  -4  12  11     2626.83     2643.21    641.97 o 
  -2  12  11    10845.01    11590.31    945.77 o 
   0  12  11    11875.07    11964.15    951.45 o 
   2  12  11     5645.12     5385.83    742.70 o 
 -30   0  12    47062.73    51878.13   2218.32 o 
 -28   0  12    30564.79    30369.88    891.39 o 
 -26   0  12     3851.19     3458.75    455.73 o 
 -24   0  12     6618.53     6567.66    489.56 o 
 -22   0  12     7605.46     7727.10    505.15 o 
 -20   0  12    18206.22    18600.68   1260.59 o 
 -18   0  12     2960.87     2763.72    454.64 o 
 -16   0  12     9820.11    10512.45    448.28 o 
 -14   0  12    28927.83    30122.85    626.77 o 
 -12   0  12      768.37      828.32    421.56 o 
 -10   0  12      101.58      398.70    438.64 o 
  -8   0  12    63540.24    58061.82   1197.53 o 
  -6   0  12     6297.62     4656.14    481.90 o 
  -4   0  12    49572.34    48964.06   1029.03 o 
  -2   0  12   115098.51   107248.40   1394.62 o 
   0   0  12    33215.79    30833.25    754.37 o 
   2   0  12     9024.20     7422.95    343.45 o 
   4   0  12   162725.97   159806.20   1196.99 o 
   6   0  12   155565.22   156510.05   1194.39 o 
   8   0  12    40964.46    41940.13    651.34 o 
  10   0  12    27548.51    29592.17    911.56 o 
  12   0  12     2004.62     2263.80    520.34 o 
  14   0  12    24730.89    24539.96    680.68 o 
  16   0  12     8040.52     7983.35    513.07 o 
  18   0  12     1092.42     1686.66    438.27 o 
  20   0  12    19709.63    21177.56   1090.35 o 
  22   0  12     3585.41     2942.86    824.48 o 
  24   0  12     7818.65     8786.73    938.32 o 
 -29   1  12     6579.28     6588.68    420.20 o 
 -27   1  12     3251.26     3249.65    338.55 o 
 -25   1  12     4995.16     4592.13    331.70 o 
 -23   1  12      678.51      731.69    264.88 o 
 -21   1  12     5655.45     5793.41    318.84 o 
 -19   1  12      357.98      357.97    213.95 o 
 -17   1  12     2446.60     1723.76    216.92 o 
 -15   1  12      106.69      207.43    185.54 o 
 -13   1  12     1530.63     1558.58    223.30 o 
 -11   1  12     1344.46     1480.72    237.65 o 
  -9   1  12     7436.33     8973.40    602.31 o 
  -7   1  12    10097.74    10628.59    408.20 o 
  -5   1  12      833.85      540.07    255.88 o 
  -3   1  12    32671.14    31062.46    882.44 o 
  -1   1  12    10999.20    11392.26    368.62 o 
   1   1  12     8180.77     8678.13    278.48 o 
   3   1  12    17650.93    18176.98    450.64 o 
   5   1  12    46359.54    46877.71    570.24 o 
   7   1  12    26460.12    25854.82    372.25 o 
   9   1  12     4768.79     4992.42    215.71 o 
  11   1  12     4057.38     3875.12    304.97 o 
  13   1  12       40.98       29.63    248.18 o 
  15   1  12       65.37       95.24    304.88 o 
  17   1  12     2069.30     1830.27    342.17 o 
  19   1  12      483.31      124.40    362.92 o 
  21   1  12     1866.17     1703.47    556.86 o 
  23   1  12     1668.54     2314.19    588.01 o 
 -30   2  12     8053.99     8518.78    562.55 o 
 -28   2  12     5260.46     5270.11    480.62 o 
 -26   2  12        0.19      236.07    292.27 o 
 -24   2  12      604.06      724.41    265.36 o 
 -22   2  12      821.07      784.53    261.56 o 
 -20   2  12     6508.75     6053.85    303.00 o 
 -18   2  12     6246.95     5936.45    285.98 o 
 -16   2  12    21279.61    21163.86    396.12 o 
 -14   2  12    13999.55    13584.69    398.63 o 
 -12   2  12    11315.60    10867.40    292.28 o 
 -10   2  12    15489.61    15303.98    313.69 o 
  -8   2  12    25807.65    28848.60    889.57 o 
  -6   2  12     5110.41     5537.99    469.23 o 
  -4   2  12     3337.72     3348.82    300.97 o 
  -2   2  12    20235.97    19628.76    471.87 o 
   0   2  12      295.27      365.90    174.85 o 
   2   2  12      207.43      298.29    159.73 o 
   4   2  12     6120.30     5895.84    231.93 o 
   6   2  12    35692.11    35562.60    415.32 o 
   8   2  12    25741.14    25554.12    335.73 o 
  10   2  12       12.13      -13.68    194.60 o 
  12   2  12     1841.27     1634.77    280.43 o 
  14   2  12      105.77      168.23    274.23 o 
  16   2  12       21.27       81.28    296.20 o 
  18   2  12     8898.09     8138.36    855.44 o 
  20   2  12    10680.49    10013.10    524.90 o 
  22   2  12     5482.86     4896.91    636.09 o 
 -29   3  12    17311.46    18213.25    785.23 o 
 -27   3  12     1039.33     1204.58    474.03 o 
 -25   3  12     1818.16     1740.10    482.11 o 
 -23   3  12     1604.03     1790.22    441.01 o 
 -21   3  12     2442.79     2215.20    432.94 o 
 -19   3  12      574.82      738.17    230.87 o 
 -17   3  12    10597.98    10763.25    566.77 o 
 -15   3  12    10768.69    10893.20    350.30 o 
 -13   3  12      218.06      270.04    158.81 o 
 -11   3  12      188.19      233.71    119.41 o 
  -9   3  12    10502.48     9458.42    188.16 o 
  -7   3  12    40389.39    40098.10    993.43 o 
  -5   3  12      352.86      305.19     57.72 o 
  -3   3  12     9231.70     8427.69    166.86 o 
  -1   3  12     7113.62     6528.20    165.57 o 
   1   3  12     3950.05     3948.67    185.60 o 
   3   3  12     8387.50     9009.64    217.49 o 
   5   3  12    77482.66    76659.12    571.64 o 
   7   3  12    44605.19    44757.50    695.80 o 
   9   3  12     4808.31     4998.02    269.66 o 
  11   3  12      779.51      631.59    270.52 o 
  13   3  12      446.44      349.14    272.76 o 
  15   3  12     4586.22     4583.75    359.91 o 
  17   3  12      461.63      371.93    400.28 o 
  19   3  12    14911.26    16391.77    731.70 o 
  21   3  12     8180.84     7982.29    853.22 o 
  23   3  12       21.39      -33.50    543.91 o 
 -28   4  12      546.13      687.94    482.01 o 
 -26   4  12      765.30      432.56    471.10 o 
 -24   4  12     2712.22     2883.60    462.26 o 
 -22   4  12     9814.33     9582.71    539.34 o 
 -20   4  12     6796.25     6504.68    517.78 o 
 -18   4  12     5206.04     4837.47    450.58 o 
 -16   4  12        9.29     -355.89    503.85 o 
 -14   4  12    10120.53     9588.24    648.55 o 
 -12   4  12     9936.38     8575.01    584.75 o 
 -10   4  12    20226.19    19594.95    823.82 o 
  -8   4  12        2.40      130.82    276.42 o 
  -6   4  12      840.75     1197.09    379.45 o 
  -4   4  12    31662.75    31245.52    555.97 o 
  -2   4  12    13964.45    13420.31    252.14 o 
   0   4  12     1890.67     1855.68    123.59 o 
   2   4  12      413.64      193.14    131.92 o 
   4   4  12      649.30      615.71    149.61 o 
   6   4  12     2897.41     2943.98    268.81 o 
   8   4  12       73.56      226.89    207.30 o 
  10   4  12      626.56      346.89    214.22 o 
  12   4  12      517.63      427.27    246.77 o 
  14   4  12     9598.69     8766.24    429.99 o 
  16   4  12    23645.37    24182.10    916.23 o 
  18   4  12     2410.22     2561.37    369.25 o 
  20   4  12        5.70      176.47    346.81 o 
  22   4  12      868.15      853.61    497.35 o 
 -27   5  12       14.84      180.58    450.71 o 
 -25   5  12     7019.50     6848.08    558.38 o 
 -23   5  12    12222.48    12246.05    615.56 o 
 -21   5  12      182.94      236.38    395.17 o 
 -19   5  12     7363.92     7251.70    512.43 o 
 -17   5  12    37020.73    35156.47   1161.11 o 
 -15   5  12    49799.83    46939.18   1275.57 o 
 -13   5  12    16245.32    16355.23    770.06 o 
 -11   5  12    13539.02    11799.96    707.17 o 
  -9   5  12    35961.14    36041.52   1042.49 o 
  -7   5  12     8636.06     8947.02    600.53 o 
  -5   5  12     4806.94     4717.55    342.95 o 
  -3   5  12        9.17       52.78    173.84 o 
  -1   5  12       51.76      113.51    135.90 o 
   1   5  12     5131.52     4671.89    192.35 o 
   3   5  12     3529.41     3394.55    164.73 o 
   5   5  12     6669.33     6960.70    313.07 o 
   7   5  12     9062.92     9073.77    298.78 o 
   9   5  12     4392.59     4251.93    226.75 o 
  11   5  12     3195.44     3063.56    311.12 o 
  13   5  12      809.15      823.18    297.45 o 
  15   5  12     5287.06     4122.81    382.53 o 
  17   5  12    15675.72    14462.47    576.11 o 
  19   5  12    25332.62    26096.65    917.38 o 
  21   5  12    11003.78    10693.29    557.53 o 
 -26   6  12     5056.97     5094.74    568.80 o 
 -24   6  12    17318.64    18464.16    761.25 o 
 -22   6  12        3.67      406.11    372.91 o 
 -20   6  12     4097.51     4024.91    497.33 o 
 -18   6  12     3830.90     3917.93    628.38 o 
 -16   6  12    21719.53    22341.70    974.54 o 
 -14   6  12       47.39      171.98    429.05 o 
 -12   6  12    10111.15    10425.01    670.37 o 
 -10   6  12        5.57      -46.15    456.43 o 
  -8   6  12    15527.29    15283.84    759.36 o 
  -6   6  12    19059.92    18420.61    825.89 o 
  -4   6  12     1748.23     1432.86    197.22 o 
  -2   6  12    10149.09    10302.89    291.89 o 
   0   6  12    40993.28    42144.77    426.03 o 
   2   6  12    43298.26    43592.65    488.20 o 
   4   6  12     2448.36     2165.11    240.24 o 
   6   6  12    19486.84    19664.85    355.83 o 
   8   6  12     1168.45     1406.13    245.32 o 
  10   6  12    29984.41    28767.10    600.91 o 
  12   6  12      305.93      422.44    316.31 o 
  14   6  12     9737.34     8523.48    436.86 o 
  16   6  12      740.54      453.50    367.16 o 
  18   6  12     4608.40     4869.14    444.92 o 
  20   6  12     7066.21     8160.14    526.22 o 
 -25   7  12     5879.89     6367.00    580.54 o 
 -23   7  12      879.86      687.82    431.71 o 
 -21   7  12     3026.22     2845.33    514.31 o 
 -19   7  12     1486.22     1366.50    409.07 o 
 -17   7  12     2115.74     2388.17    533.54 o 
 -15   7  12     1246.32      992.42    508.55 o 
 -13   7  12     9582.30     9519.05    708.03 o 
 -11   7  12    15711.41    14261.15    794.03 o 
  -9   7  12      544.09      401.81    390.76 o 
  -7   7  12     1888.89     1937.45    531.29 o 
  -5   7  12      109.18      185.95    418.76 o 
  -3   7  12     6924.94     7011.01    524.39 o 
  -1   7  12     4007.49     3478.92    500.78 o 
   1   7  12    49405.26    48538.31    963.16 o 
   3   7  12    14629.94    15489.76    578.30 o 
   5   7  12      248.24      173.88    221.77 o 
   7   7  12     3440.55     3045.16    270.83 o 
   9   7  12     9148.69     9096.63    403.10 o 
  11   7  12     2695.16     2587.07    331.55 o 
  13   7  12       23.95      -29.78    334.67 o 
  15   7  12     1698.17     1773.88    361.17 o 
  17   7  12     3314.89     3381.67    409.40 o 
  19   7  12     1068.34      892.56    398.95 o 
 -22   8  12      917.66      821.66    442.11 o 
 -20   8  12        4.03      328.28    455.89 o 
 -18   8  12     2149.22     2038.77    592.75 o 
 -16   8  12    13173.01    13468.60    871.31 o 
 -14   8  12     2054.77     2116.61    564.88 o 
 -12   8  12       48.57       11.74    522.49 o 
 -10   8  12      296.96      415.31    498.31 o 
  -8   8  12     9359.10     8868.45    719.92 o 
  -6   8  12     4590.97     4004.73    586.98 o 
  -4   8  12      339.17      834.02    490.14 o 
  -2   8  12       29.82      -84.60    468.79 o 
   0   8  12      463.20      255.16    352.05 o 
   2   8  12      890.23      826.92    357.47 o 
   4   8  12     5223.09     4817.65    347.69 o 
   6   8  12    12637.30    12314.71    456.89 o 
   8   8  12     1929.20     1864.29    334.39 o 
  10   8  12      249.93      136.02    335.10 o 
  12   8  12     2287.30     1716.70    351.76 o 
  14   8  12        2.03       23.26    359.58 o 
  16   8  12      576.53      546.91    371.74 o 
 -21   9  12     2769.15     2633.74    524.11 o 
 -19   9  12      366.78        4.76    594.49 o 
 -17   9  12     6067.85     4809.88    711.44 o 
 -15   9  12     2347.78     2387.98    623.99 o 
 -13   9  12     4278.42     3641.06    585.06 o 
 -11   9  12      931.92     1194.76    591.44 o 
  -9   9  12     6765.27     6956.22    718.80 o 
  -7   9  12    10310.46    10074.57    775.35 o 
  -5   9  12       55.78       45.39    572.02 o 
  -3   9  12     1148.11     1062.39    560.55 o 
  -1   9  12    12387.17    12214.78    791.20 o 
   1   9  12    33866.57    34478.75    829.25 o 
   3   9  12    36268.59    36117.59    690.92 o 
   5   9  12     1010.39     1042.98    337.09 o 
   7   9  12        0.55      166.19    373.67 o 
   9   9  12     5296.28     4922.07    513.63 o 
  11   9  12    13407.10    13754.46    642.32 o 
  13   9  12      360.94      314.41    449.94 o 
 -18  10  12       50.26       33.73    561.39 o 
 -16  10  12     1367.03     1810.34    637.69 o 
 -14  10  12     2240.27     1673.12    603.29 o 
 -12  10  12     7099.54     7034.28    700.55 o 
 -10  10  12       18.80       71.39    585.35 o 
  -8  10  12     1781.67     1762.21    573.57 o 
  -6  10  12      431.51      688.36    494.97 o 
  -4  10  12      172.93      239.37    521.85 o 
  -2  10  12     2302.79     2249.16    574.98 o 
   0  10  12    17524.01    18860.11    664.21 o 
   2  10  12    58592.66    60897.67    899.88 o 
   4  10  12    21250.15    21665.46    597.65 o 
   6  10  12      851.36      514.54    419.23 o 
   8  10  12     4782.63     4865.23    500.61 o 
  10  10  12    11051.89    11877.48    642.66 o 
  12  10  12     6722.72     6446.26    579.81 o 
 -13  11  12     1162.08      974.14    650.43 o 
 -11  11  12     1494.18     1213.78    635.51 o 
  -9  11  12      251.55      446.34    556.79 o 
  -7  11  12      625.72      651.78    641.46 o 
  -5  11  12      578.28      325.46    587.63 o 
  -3  11  12     2120.34     2317.91    593.87 o 
  -1  11  12     1636.76     2088.69    657.45 o 
   1  11  12        1.52      197.48    627.64 o 
   3  11  12     2199.22     1634.64    459.88 o 
   5  11  12     1734.10     1773.35    735.15 o 
   7  11  12     3053.37     3262.63    678.47 o 
  -6  12  12     1097.87     1216.42    658.37 o 
  -4  12  12      538.85      745.00    677.47 o 
  -2  12  12     1695.09     2285.82    684.72 o 
 -29   1  13    10899.88    12375.66    599.26 o 
 -27   1  13     6263.00     7117.46    588.79 o 
 -25   1  13     2488.56     2779.84    305.88 o 
 -23   1  13     2869.20     2849.43    375.45 o 
 -21   1  13    43396.36    45187.90    638.04 o 
 -19   1  13    25813.91    25355.15    479.74 o 
 -17   1  13      570.70      552.47    199.08 o 
 -15   1  13     8362.72     8541.29    290.88 o 
 -13   1  13      177.39      154.67    207.67 o 
 -11   1  13     8729.31     9119.38    325.23 o 
  -9   1  13     1982.36     1624.76    354.52 o 
  -7   1  13    66769.09    62927.35    885.12 o 
  -5   1  13    10825.46    10000.55    396.32 o 
  -3   1  13    18741.06    18266.69    482.51 o 
  -1   1  13     9755.49     8680.04    354.20 o 
   1   1  13     3397.12     3244.89    201.90 o 
   3   1  13      687.08      761.73    171.20 o 
   5   1  13    24081.50    24270.02    375.19 o 
   7   1  13    47012.40    46188.79    833.09 o 
   9   1  13     2448.07     2490.85    206.53 o 
  11   1  13     4011.62     3574.95    337.26 o 
  13   1  13     9291.30     8541.07    383.93 o 
  15   1  13    23295.51    23612.76    603.46 o 
  17   1  13    15433.80    15605.30    636.55 o 
  19   1  13     1191.80     1006.76    368.70 o 
  21   1  13      171.42       75.02    533.25 o 
 -28   2  13    11280.02    12599.02    802.42 o 
 -26   2  13     4540.91     4561.59    445.49 o 
 -24   2  13     2087.01     2291.96    392.22 o 
 -22   2  13     4778.20     5458.27    321.86 o 
 -20   2  13    10526.27    11056.05    366.47 o 
 -18   2  13     3892.60     3937.26    254.08 o 
 -16   2  13       35.87      -77.75    188.41 o 
 -14   2  13      400.89      371.98    194.98 o 
 -12   2  13    17183.31    17985.74    373.90 o 
 -10   2  13     8902.68     9126.32    264.34 o 
  -8   2  13    26909.59    26732.86    622.22 o 
  -6   2  13    31154.27    30384.47    640.31 o 
  -4   2  13    12113.25    12278.70    423.08 o 
  -2   2  13    65436.63    64938.55    823.49 o 
   0   2  13      910.51     1100.31    196.64 o 
   2   2  13      724.13      787.99    169.94 o 
   4   2  13    11208.46    11883.18    276.48 o 
   6   2  13    18673.74    19297.82    309.26 o 
   8   2  13    11546.83    12045.53    309.83 o 
  10   2  13     3041.37     3100.15    251.44 o 
  12   2  13     4059.67     3733.04    346.54 o 
  14   2  13     6606.66     6633.60    391.60 o 
  16   2  13     8335.46     8706.06    452.93 o 
  18   2  13      915.81      716.47    469.31 o 
  20   2  13     1246.42     1544.07    436.36 o 
  22   2  13       24.39     -298.43    575.91 o 
 -29   3  13       21.04      402.96    428.58 o 
 -27   3  13       56.61       -8.12    491.98 o 
 -25   3  13      249.99       21.99    420.35 o 
 -23   3  13       38.81       67.43    385.46 o 
 -21   3  13       87.15       85.36    366.15 o 
 -19   3  13      991.59     1037.66    312.74 o 
 -17   3  13     2974.44     3280.11    452.06 o 
 -15   3  13     1332.89     1064.27    389.65 o 
 -13   3  13     1480.84     1226.36    175.02 o 
 -11   3  13    14504.40    14859.21    611.93 o 
  -9   3  13     1779.19     1547.24    104.76 o 
  -7   3  13     6107.27     5530.02    158.19 o 
  -5   3  13     8707.87     8150.94    145.77 o 
  -3   3  13     3068.59     2698.53    132.97 o 
  -1   3  13    28044.60    27445.07    334.35 o 
   1   3  13      984.99     1021.85    165.54 o 
   3   3  13     2696.47     2200.12    184.25 o 
   5   3  13     1480.05     1654.50    170.54 o 
   7   3  13     3650.91     3461.96    245.87 o 
   9   3  13      279.37       68.30    212.14 o 
  11   3  13      635.98      482.92    271.27 o 
  13   3  13      384.70      363.50    274.96 o 
  15   3  13      476.66      404.30    307.72 o 
  17   3  13      994.71      545.83    460.52 o 
  19   3  13      962.71      903.25    478.58 o 
  21   3  13       57.08       32.02    508.19 o 
 -28   4  13     7379.32     8570.87    653.35 o 
 -26   4  13      595.09      303.56    489.80 o 
 -24   4  13       23.36     -192.01    442.77 o 
 -22   4  13    13625.07    14873.44    666.75 o 
 -20   4  13     8054.26     8428.02    544.33 o 
 -18   4  13        3.49       -9.70    361.23 o 
 -16   4  13     9228.34     9475.25    750.92 o 
 -14   4  13     6832.56     6605.01    642.76 o 
 -12   4  13       86.23      303.52    318.42 o 
 -10   4  13     5299.06     5088.07    642.74 o 
  -8   4  13    56170.72    54057.99   1904.51 o 
  -6   4  13    40538.45    38540.57   1008.13 o 
  -4   4  13     8815.36     8357.00    227.40 o 
  -2   4  13      869.34     1007.00    147.32 o 
   0   4  13    16052.31    15576.18    345.32 o 
   2   4  13    14282.35    14236.40    260.93 o 
   4   4  13       17.13       69.60    147.82 o 
   6   4  13    18869.38    18873.48    388.82 o 
   8   4  13    16234.18    15722.29    378.07 o 
  10   4  13     2302.70     1910.36    248.34 o 
  12   4  13     1291.71     1132.75    286.90 o 
  14   4  13     5983.77     5945.46    490.08 o 
  16   4  13    13902.44    13324.11    615.12 o 
  18   4  13     1391.09     1316.03    453.21 o 
  20   4  13     5339.00     5341.14    562.46 o 
 -27   5  13      988.08     1037.74    483.62 o 
 -25   5  13      781.19     1259.13    508.00 o 
 -23   5  13      268.50      198.12    397.22 o 
 -21   5  13     3498.01     3988.79    498.97 o 
 -19   5  13     5791.35     5376.69    491.14 o 
 -17   5  13      116.46      162.92    491.65 o 
 -15   5  13     2798.93     2287.67    529.84 o 
 -13   5  13      263.51      517.72    400.35 o 
 -11   5  13     8892.95     9100.08    629.29 o 
  -9   5  13       17.35     -136.83    321.57 o 
  -7   5  13    25217.25    24818.95   1674.62 o 
  -5   5  13     4823.94     4916.74    899.44 o 
  -3   5  13    36781.98    36310.56    386.37 o 
  -1   5  13     7206.46     6699.80    215.39 o 
   1   5  13     2917.14     2747.45    171.30 o 
   3   5  13     4165.79     4232.33    287.33 o 
   5   5  13     3541.27     3866.53    280.86 o 
   7   5  13    12846.77    13059.61    351.52 o 
   9   5  13       21.85      104.21    225.36 o 
  11   5  13      984.79     1248.62    300.80 o 
  13   5  13      381.03      416.47    307.04 o 
  15   5  13     6154.80     5644.16    426.73 o 
  17   5  13     3653.83     3056.02    385.20 o 
  19   5  13     6158.27     6557.74    465.69 o 
 -26   6  13     2254.41     2342.01    540.49 o 
 -24   6  13      350.92      720.65    466.89 o 
 -22   6  13      346.87      398.16    406.27 o 
 -20   6  13     2540.14     2313.57    461.51 o 
 -18   6  13        6.72       89.59    464.71 o 
 -16   6  13     8361.38     6890.45    683.51 o 
 -14   6  13     8606.07     9119.83    721.80 o 
 -12   6  13    21499.95    21008.65    950.62 o 
 -10   6  13    24662.32    23254.13    957.89 o 
  -8   6  13    13467.19    12848.54    755.89 o 
  -6   6  13    10430.06    11194.10    469.68 o 
  -4   6  13    10795.47    11448.03    374.33 o 
  -2   6  13    29799.00    31322.44    472.69 o 
   0   6  13     3498.81     3345.58    223.87 o 
   2   6  13     2191.14     1889.30    232.78 o 
   4   6  13       59.29       36.35    223.79 o 
   6   6  13      380.56      251.21    194.87 o 
   8   6  13      726.39      832.50    234.54 o 
  10   6  13      155.92       35.12    306.78 o 
  12   6  13     2910.57     2923.08    359.82 o 
  14   6  13     5875.78     5526.35    414.52 o 
  16   6  13       97.56      -62.02    346.52 o 
  18   6  13       17.92      181.73    382.18 o 
 -25   7  13     1186.67     1410.19    495.76 o 
 -23   7  13     3768.13     2821.34    518.36 o 
 -21   7  13     3574.07     2882.64    508.68 o 
 -19   7  13     1022.22     1095.61    595.62 o 
 -17   7  13     8494.20     7985.46    764.14 o 
 -15   7  13    15570.61    14606.45    887.75 o 
 -13   7  13       41.76      -56.15    487.94 o 
 -11   7  13     1195.98     1146.28    465.10 o 
  -9   7  13    36577.59    35879.75   1156.61 o 
  -7   7  13    52290.80    52010.14   1358.11 o 
  -5   7  13    14949.40    15249.09    527.89 o 
  -3   7  13     4841.18     4856.94    354.26 o 
  -1   7  13       78.31      158.00    453.84 o 
   1   7  13    21283.49    21154.71    656.79 o 
   3   7  13    35624.24    35643.16    790.29 o 
   5   7  13       56.62      172.62    263.55 o 
   7   7  13    11689.30    12070.94    446.46 o 
   9   7  13     3080.02     2289.43    338.54 o 
  11   7  13     6232.62     6503.77    427.03 o 
  13   7  13     1936.00     1896.90    337.46 o 
  15   7  13     2591.39     2622.43    412.98 o 
  17   7  13      226.17      264.16    403.95 o 
 -22   8  13      592.08      741.08    468.28 o 
 -20   8  13      864.45      694.24    461.72 o 
 -18   8  13      348.95      412.67    605.04 o 
 -16   8  13    14117.89    14306.29    918.23 o 
 -14   8  13       53.00      -81.63    477.02 o 
 -12   8  13    10158.61     9575.63    790.74 o 
 -10   8  13     2812.22     2714.94    583.54 o 
  -8   8  13      390.07      218.87    513.32 o 
  -6   8  13     5041.96     5252.02    675.49 o 
  -4   8  13     1695.27     1627.68    488.62 o 
  -2   8  13      369.57      100.06    534.63 o 
   0   8  13       10.42       65.92    335.11 o 
   2   8  13     9049.82     9140.26    648.36 o 
   4   8  13     5059.22     4788.43    446.93 o 
   6   8  13      400.47      337.85    320.57 o 
   8   8  13      413.78      462.42    322.25 o 
  10   8  13    21136.31    21210.96    779.66 o 
  12   8  13    19499.13    19163.61    606.21 o 
  14   8  13     1039.57      741.75    349.68 o 
 -19   9  13      626.99      232.11    586.96 o 
 -17   9  13      218.35      147.69    607.35 o 
 -15   9  13      117.78      349.73    600.27 o 
 -13   9  13     5294.52     4481.14    621.49 o 
 -11   9  13     6768.01     7639.03    768.01 o 
  -9   9  13     5486.22     5088.30    676.20 o 
  -7   9  13      219.43      307.97    475.97 o 
  -5   9  13     6141.99     5801.49    669.26 o 
  -3   9  13     8661.54     8648.02    784.68 o 
  -1   9  13       12.49      -85.49    374.05 o 
   1   9  13      687.52      774.21    339.95 o 
   3   9  13     4015.27     3924.18    461.21 o 
   5   9  13     5793.10     6386.75    401.26 o 
   7   9  13     1650.38     1507.29    444.70 o 
   9   9  13     4781.14     4781.11    513.28 o 
  11   9  13     6051.78     5854.48    580.01 o 
  13   9  13     4878.10     4886.32    537.78 o 
 -16  10  13     4711.97     4340.37    757.55 o 
 -14  10  13     1055.46     1158.62    649.04 o 
 -12  10  13      477.51      413.34    599.33 o 
 -10  10  13     1022.39      866.85    583.66 o 
  -8  10  13     2480.29     2921.69    651.57 o 
  -6  10  13     2857.42     3092.30    700.57 o 
  -4  10  13        7.43       43.88    614.32 o 
  -2  10  13     2831.30     2708.24    461.46 o 
   0  10  13     1438.56     1404.21    441.44 o 
   2  10  13     7005.29     6792.65    530.30 o 
   4  10  13     1096.73      969.88    394.20 o 
   6  10  13     1694.63     1883.24    449.08 o 
   8  10  13      136.23      371.55    467.29 o 
  10  10  13     3913.94     4016.68    541.99 o 
 -11  11  13     8070.04     7449.50    860.53 o 
  -9  11  13     2479.96     2553.50    738.36 o 
  -7  11  13      544.80      675.06    570.86 o 
  -5  11  13      558.95      395.60    663.03 o 
  -3  11  13     8682.57     8649.23    576.87 o 
  -1  11  13     1312.94      863.73    432.09 o 
   1  11  13     8435.51     7797.12    815.25 o 
   3  11  13    23578.67    25043.65   1185.36 o 
   5  11  13     6561.28     6051.00    894.05 o 
 -28   0  14    12013.78    11363.05    667.34 o 
 -26   0  14     5776.16     4981.65    514.13 o 
 -24   0  14     1114.72     1002.90    395.44 o 
 -22   0  14    22561.72    23391.09    720.77 o 
 -20   0  14    35939.45    38767.61    837.56 o 
 -18   0  14    82157.95    87773.77   1585.02 o 
 -16   0  14    29824.06    30715.19    762.39 o 
 -14   0  14     7110.41     7326.17    395.11 o 
 -12   0  14    40257.78    40927.65   1194.37 o 
 -10   0  14    60648.13    59571.18   1338.66 o 
  -8   0  14     5326.05     5158.36    555.80 o 
  -6   0  14    63889.73    63195.18   1285.05 o 
  -4   0  14    15088.85    14523.65    664.68 o 
  -2   0  14    22520.50    20046.77    700.50 o 
   0   0  14      152.51      244.26    262.68 o 
   2   0  14    23738.16    22971.62    541.28 o 
   4   0  14       49.41      100.82    227.72 o 
   6   0  14    15299.89    15765.86    473.92 o 
   8   0  14    14668.10    15024.38    502.09 o 
  10   0  14    14716.86    14444.09    478.25 o 
  12   0  14    17318.46    16155.62    811.17 o 
  14   0  14    63902.22    59875.52   1086.18 o 
  16   0  14    86262.08    87784.54   1327.84 o 
  18   0  14    25871.88    28356.99   1519.89 o 
  20   0  14      171.57      336.10    661.04 o 
 -29   1  14     2754.83     3244.57    495.11 o 
 -27   1  14      573.61      560.17    403.35 o 
 -25   1  14        1.05       -7.52    348.41 o 
 -23   1  14     2165.09     1965.90    296.72 o 
 -21   1  14     6395.01     6555.47    331.34 o 
 -19   1  14     6210.61     6862.75    323.62 o 
 -17   1  14      120.86       63.19    213.14 o 
 -15   1  14      248.51      265.79    194.95 o 
 -13   1  14     8129.65     8351.41    326.75 o 
 -11   1  14    18543.09    17862.13    572.49 o 
  -9   1  14    10572.88    11170.37    490.70 o 
  -7   1  14     7221.14     6329.16    442.52 o 
  -5   1  14      576.88      306.06    254.40 o 
  -3   1  14     1083.78      940.57    260.64 o 
  -1   1  14     9810.30     9400.63    382.56 o 
   1   1  14      733.09      900.77    184.52 o 
   3   1  14     7290.25     8059.70    264.07 o 
   5   1  14       96.33      105.92    168.39 o 
   7   1  14     4725.78     4428.24    230.97 o 
   9   1  14     7747.85     8121.92    271.46 o 
  11   1  14     3281.24     3296.64    322.67 o 
  13   1  14     2499.61     2246.62    335.70 o 
  15   1  14     9842.61    10741.56    471.57 o 
  17   1  14     5167.87     5313.68    368.39 o 
  19   1  14      929.46      690.58    337.75 o 
  21   1  14        2.37      111.40    543.81 o 
 -28   2  14      265.38       45.64    427.01 o 
 -26   2  14        9.01       69.58    358.11 o 
 -24   2  14      209.30       70.61    346.43 o 
 -22   2  14     1993.56     1923.11    362.89 o 
 -20   2  14     8212.60     9128.72    522.01 o 
 -18   2  14     1541.77     1456.69    301.66 o 
 -16   2  14        6.25       -5.24    203.02 o 
 -14   2  14      173.69      272.22    201.86 o 
 -12   2  14     9670.18     9624.67    319.19 o 
 -10   2  14     2630.91     2627.18    304.04 o 
  -8   2  14     6326.18     6394.86    481.44 o 
  -6   2  14    16362.20    14685.57    492.58 o 
  -4   2  14    12488.92    11650.66    431.65 o 
  -2   2  14      667.48      772.18    268.68 o 
   0   2  14     3931.13     3699.01    246.12 o 
   2   2  14    36999.52    37522.23    562.09 o 
   4   2  14    19179.10    19262.48    351.23 o 
   6   2  14     1684.67     1735.36    177.67 o 
   8   2  14       44.96      121.41    163.20 o 
  10   2  14     2179.07     2036.22    246.99 o 
  12   2  14      121.50      210.21    294.72 o 
  14   2  14     5010.58     5294.30    390.62 o 
  16   2  14    16073.05    15542.45    648.80 o 
  18   2  14     6321.78     6132.49    560.39 o 
  20   2  14      251.98      507.96    417.59 o 
 -27   3  14     2126.65     2289.49    419.71 o 
 -25   3  14      139.39      120.68    372.96 o 
 -23   3  14       53.34       38.09    337.12 o 
 -21   3  14    15884.77    16473.78    566.11 o 
 -19   3  14    23054.10    25406.19    623.22 o 
 -17   3  14     2648.83     2649.96    406.51 o 
 -15   3  14     3505.92     3147.23    404.75 o 
 -13   3  14     6677.15     6265.28    430.95 o 
 -11   3  14    24521.61    23647.03    887.17 o 
  -9   3  14     2722.34     2131.59    355.16 o 
  -7   3  14    13923.51    13961.86    580.04 o 
  -5   3  14    23757.63    23532.10    359.00 o 
  -3   3  14     1180.20     1086.25    179.09 o 
  -1   3  14      334.67      248.76    161.76 o 
   1   3  14    21443.54    20436.82    314.32 o 
   3   3  14    29000.73    28884.29    492.01 o 
   5   3  14      378.10      430.90    159.46 o 
   7   3  14     7528.97     8418.27    301.26 o 
   9   3  14     2636.58     2478.56    243.70 o 
  11   3  14       92.46       37.92    263.05 o 
  13   3  14    11798.15    11056.22    458.84 o 
  15   3  14    18706.05    19192.26    564.17 o 
  17   3  14    16856.53    17026.80    702.94 o 
  19   3  14       57.95      225.47    412.43 o 
 -28   4  14     4384.84     5514.59    642.84 o 
 -26   4  14      972.18     1007.33    486.25 o 
 -24   4  14     1039.41      788.92    463.83 o 
 -22   4  14        1.50      134.49    427.29 o 
 -20   4  14     7593.74     8464.91    539.43 o 
 -18   4  14     4382.09     4114.56    443.27 o 
 -16   4  14       35.16       89.33    313.35 o 
 -14   4  14     4294.40     4478.96    459.34 o 
 -12   4  14     5024.12     5170.11    446.38 o 
 -10   4  14    19954.21    19781.54   1704.73 o 
  -8   4  14      343.48      338.55    304.76 o 
  -6   4  14    14438.46    14588.21   1192.81 o 
  -4   4  14     4596.76     4934.10    203.83 o 
  -2   4  14    62136.93    62600.34    532.72 o 
   0   4  14    18279.21    17560.78    446.12 o 
   2   4  14      919.71      858.17    179.10 o 
   4   4  14     5757.43     5329.47    305.01 o 
   6   4  14    28220.42    26862.95    457.25 o 
   8   4  14     4917.82     4845.31    279.12 o 
  10   4  14      633.32      468.67    218.74 o 
  12   4  14      595.38      515.48    297.04 o 
  14   4  14     1429.69     1197.76    330.63 o 
  16   4  14     2062.44     1606.71    473.42 o 
  18   4  14       93.67      269.75    452.41 o 
  20   4  14     4277.51     5352.61    621.99 o 
 -27   5  14     2176.60     2020.90    532.45 o 
 -25   5  14     2832.67     2321.86    473.27 o 
 -23   5  14       12.46       -6.48    418.04 o 
 -21   5  14      917.79      714.11    450.57 o 
 -19   5  14     3801.69     3941.19    459.87 o 
 -17   5  14      743.44      807.60    489.37 o 
 -15   5  14     2924.18     2511.13    564.66 o 
 -13   5  14      286.83      -11.14    417.61 o 
 -11   5  14     1221.77     1301.91    330.34 o 
  -9   5  14     6508.85     5629.35    430.15 o 
  -7   5  14     7642.72     6883.33    623.80 o 
  -5   5  14     6112.06     6058.92    373.67 o 
  -3   5  14    33028.27    33369.57    518.72 o 
  -1   5  14    36202.23    36186.28    420.99 o 
   1   5  14    25251.58    26388.79    362.44 o 
   3   5  14    41216.95    40846.84    617.90 o 
   5   5  14    26190.38    25793.57    566.44 o 
   7   5  14     6184.26     5380.34    282.52 o 
   9   5  14     2914.37     2614.33    265.26 o 
  11   5  14    10192.84     9237.69    417.45 o 
  13   5  14     3092.08     2226.77    417.38 o 
  15   5  14     4083.47     3845.67    548.43 o 
  17   5  14     5377.59     6232.33    589.89 o 
  19   5  14     3434.42     3912.41    584.22 o 
 -24   6  14     2257.96     2315.35    528.31 o 
 -22   6  14      165.47      407.73    425.46 o 
 -20   6  14     8349.19     7200.14    886.85 o 
 -18   6  14      287.88      304.84    485.74 o 
 -16   6  14    24297.10    20880.63    964.77 o 
 -14   6  14     7904.63     8456.87    759.45 o 
 -12   6  14       82.51      -14.12    500.68 o 
 -10   6  14     5317.25     6052.12    500.66 o 
  -8   6  14    10674.86    11170.41    578.79 o 
  -6   6  14    16780.80    16570.38    563.17 o 
  -4   6  14       18.44       15.00    196.21 o 
  -2   6  14      256.19      419.24    201.82 o 
   0   6  14       29.60      258.31    261.99 o 
   2   6  14    10480.82    10366.48    361.09 o 
   4   6  14    25885.58    26027.79    537.32 o 
   6   6  14     1485.74     1256.51    234.86 o 
   8   6  14     3442.85     3325.71    271.14 o 
  10   6  14     1237.95     1216.64    405.49 o 
  12   6  14    25224.60    23350.34    815.07 o 
  14   6  14      150.22      213.73    426.72 o 
  16   6  14    10783.69    10628.02    660.63 o 
 -23   7  14     1607.58     1573.61    467.06 o 
 -21   7  14     3960.11     3803.24    541.77 o 
 -19   7  14     3011.34     2549.48    585.80 o 
 -17   7  14    13661.13    13210.26    844.20 o 
 -15   7  14    25277.59    26204.97   1094.43 o 
 -13   7  14     3404.00     3526.86    646.45 o 
 -11   7  14      536.95      277.37    559.66 o 
  -9   7  14     2358.75     1986.46    597.21 o 
  -7   7  14     3736.96     4031.60    404.78 o 
  -5   7  14     3337.66     3305.28    359.98 o 
  -3   7  14    26863.79    27043.15   1028.44 o 
  -1   7  14    10947.19    12520.42    813.00 o 
   1   7  14    10352.99     9244.42    532.07 o 
   3   7  14     3325.21     3349.68    448.17 o 
   5   7  14     2186.17     1806.92    305.30 o 
   7   7  14     1081.00     1091.77    305.77 o 
   9   7  14     1693.41     1617.67    408.13 o 
  11   7  14     6006.65     6334.72    505.79 o 
  13   7  14     7765.61     7806.06    480.20 o 
  15   7  14      527.48      693.37    386.41 o 
 -22   8  14      638.38      610.27    471.08 o 
 -20   8  14     4433.64     5033.92    731.32 o 
 -18   8  14     1092.11      774.04    569.33 o 
 -16   8  14       33.50      195.59    517.07 o 
 -14   8  14      342.99      883.52    556.05 o 
 -12   8  14      888.49      876.62    594.38 o 
 -10   8  14     3730.59     3307.76    641.83 o 
  -8   8  14      460.35      741.71    556.38 o 
  -6   8  14     2679.55     2769.47    635.02 o 
  -4   8  14     3361.73     3323.37    610.86 o 
  -2   8  14       32.93     -126.36    517.13 o 
   0   8  14    19212.70    19143.34    985.36 o 
   2   8  14    26026.58    25946.10    768.76 o 
   4   8  14    14313.26    14179.96    630.06 o 
   6   8  14        5.84     -115.95    363.94 o 
   8   8  14       60.47      180.77    382.17 o 
  10   8  14     5747.18     5317.97    412.15 o 
  12   8  14     1163.90     1027.88    376.81 o 
  14   8  14      539.25      537.20    411.06 o 
 -19   9  14      907.56      833.05    605.00 o 
 -17   9  14    16190.98    16538.17   1024.47 o 
 -15   9  14    25124.92    25813.38   1169.36 o 
 -13   9  14     2404.44     2029.52    573.38 o 
 -11   9  14      658.79      231.07    611.54 o 
  -9   9  14      908.10      934.65    529.34 o 
  -7   9  14     8871.69     8981.12    749.42 o 
  -5   9  14     3590.97     3588.51    617.32 o 
  -3   9  14     2895.79     3062.74    588.92 o 
  -1   9  14     6577.87     6419.94    520.83 o 
   1   9  14     1986.71     1963.95    450.88 o 
   3   9  14     5722.90     5899.08    498.33 o 
   5   9  14      379.40      494.94    430.33 o 
   7   9  14     1076.15     1923.60    602.16 o 
   9   9  14     2938.89     2852.03    491.13 o 
  11   9  14    17445.44    18287.79    751.76 o 
 -16  10  14    25861.02    25787.42   1224.07 o 
 -14  10  14    14791.13    15618.43   1024.44 o 
 -12  10  14      512.19      580.78    658.60 o 
 -10  10  14      278.93       36.44    534.66 o 
  -8  10  14     2747.67     2526.60    714.00 o 
  -6  10  14      222.46      348.16    619.96 o 
  -4  10  14       17.06     -177.25    520.85 o 
  -2  10  14     7308.92     7537.36    534.67 o 
   0  10  14     3669.26     3442.09    698.48 o 
   2  10  14       60.85      119.16    409.35 o 
   4  10  14      399.08      638.00    441.22 o 
   6  10  14      732.01     1259.82    647.49 o 
   8  10  14      925.52     1273.81    639.99 o 
  -9  11  14      120.87     -127.81    673.81 o 
  -7  11  14      572.21       43.71    674.09 o 
  -5  11  14     1532.93     1138.95    702.93 o 
  -3  11  14     2072.02     1897.74    441.07 o 
  -1  11  14     2605.17     2508.12    496.73 o 
   1  11  14        3.90      197.70    454.98 o 
 -27   1  15      148.70      156.65    404.41 o 
 -25   1  15     5300.77     6053.26    467.14 o 
 -23   1  15     7424.38     7442.40    462.21 o 
 -21   1  15     5467.55     5336.83    412.49 o 
 -19   1  15    56259.35    59782.72    702.02 o 
 -17   1  15    38013.82    39745.72    558.03 o 
 -15   1  15     2521.89     2461.84    273.65 o 
 -13   1  15     9668.01    10994.12    355.82 o 
 -11   1  15    44913.32    45100.95    881.11 o 
  -9   1  15    42225.69    39894.59   1011.32 o 
  -7   1  15      880.46      828.92    310.10 o 
  -5   1  15    14484.46    13903.59    610.24 o 
  -3   1  15     2361.88     2270.53    300.84 o 
  -1   1  15     3964.61     4212.42    276.32 o 
   1   1  15     7074.76     6961.06    271.43 o 
   3   1  15    39859.80    39570.82    502.52 o 
   5   1  15     9985.38     9906.16    301.86 o 
   7   1  15    15051.40    15083.42    342.16 o 
   9   1  15      860.51     1076.07    201.12 o 
  11   1  15    12395.58    12703.17    378.39 o 
  13   1  15     1802.53     1840.17    341.90 o 
  15   1  15     5733.95     5749.38    428.88 o 
  17   1  15    12712.21    13747.27    484.76 o 
  19   1  15      238.32      359.66    348.21 o 
 -28   2  15     3412.35     3854.41    473.33 o 
 -26   2  15      177.79      228.47    384.15 o 
 -24   2  15     2116.02     2752.90    408.44 o 
 -22   2  15      714.46      921.86    342.94 o 
 -20   2  15     9395.27    10117.24    476.12 o 
 -18   2  15    15834.64    17662.89    534.86 o 
 -16   2  15     8109.16     7638.68    495.43 o 
 -14   2  15       20.27      106.34    365.53 o 
 -12   2  15    24145.65    24266.06   1805.45 o 
 -10   2  15    87420.27    85135.08   1884.10 o 
  -8   2  15     9576.13     9503.15    460.56 o 
  -6   2  15     7367.24     7068.22    579.46 o 
  -4   2  15      150.22      164.93    277.66 o 
  -2   2  15    36096.61    36877.95    775.38 o 
   0   2  15     1979.07     2135.69    233.23 o 
   2   2  15     6187.47     5731.80    251.63 o 
   4   2  15     5360.72     5699.88    223.47 o 
   6   2  15     2919.06     2628.05    197.86 o 
   8   2  15      169.87      198.62    219.65 o 
  10   2  15     1079.90      862.52    246.36 o 
  12   2  15       74.31       68.50    286.83 o 
  14   2  15     2336.95     2005.43    363.61 o 
  16   2  15    17464.54    17752.25    594.20 o 
  18   2  15     4171.94     4114.37    435.15 o 
  20   2  15     1570.66     1871.51    441.22 o 
 -27   3  15     2906.01     3323.60    494.65 o 
 -25   3  15       86.31       65.10    374.56 o 
 -23   3  15     2714.35     2567.52    385.59 o 
 -21   3  15      812.60      794.78    344.70 o 
 -19   3  15      326.11      506.27    338.12 o 
 -17   3  15      666.22      394.71    428.50 o 
 -15   3  15        8.20       57.91    344.24 o 
 -13   3  15     1518.36     1344.77    364.46 o 
 -11   3  15     6465.97     6046.61    491.33 o 
  -9   3  15      725.11      562.03    277.87 o 
  -7   3  15      428.70      207.51    276.62 o 
  -5   3  15     8391.92     8000.34    257.51 o 
  -3   3  15     8934.92     8039.67    425.90 o 
  -1   3  15    12843.00    12168.08    289.41 o 
   1   3  15     5850.55     5314.44    249.15 o 
   3   3  15    20521.24    20186.15    377.99 o 
   5   3  15    15311.24    15297.77    371.59 o 
   7   3  15    15152.63    15779.91    386.00 o 
   9   3  15     7370.73     7676.59    320.67 o 
  11   3  15     7902.71     7428.14    336.71 o 
  13   3  15      943.61      967.87    315.68 o 
  15   3  15      176.68      322.14    342.75 o 
  17   3  15      177.87      253.03    482.75 o 
  19   3  15     3294.05     3204.66    542.82 o 
 -26   4  15     4506.79     5132.27    505.83 o 
 -24   4  15    12113.26    11854.19    565.42 o 
 -22   4  15     5909.88     5655.17    450.54 o 
 -20   4  15     8202.79     7766.55    469.13 o 
 -18   4  15     5581.37     5363.19    503.73 o 
 -16   4  15     2542.84     1870.35    412.30 o 
 -14   4  15      110.76      227.41    369.16 o 
 -12   4  15    16306.66    16304.59   1003.23 o 
 -10   4  15    38525.89    40392.83   2867.01 o 
  -8   4  15     2080.86     1731.60    349.90 o 
  -6   4  15     2907.66     2823.04    357.87 o 
  -4   4  15       31.67     -141.17    289.42 o 
  -2   4  15     2331.30     2067.03    184.11 o 
   0   4  15     5375.37     5430.67    226.78 o 
   2   4  15    21180.95    21755.32    383.55 o 
   4   4  15    40501.84    40429.23    693.72 o 
   6   4  15    12205.76    11925.19    374.33 o 
   8   4  15      202.06      145.01    232.11 o 
  10   4  15     7672.17     7637.86    336.26 o 
  12   4  15    19388.18    18864.93    559.35 o 
  14   4  15      680.44      505.44    334.09 o 
  16   4  15     4797.79     5529.09    539.36 o 
  18   4  15     3610.68     3348.83    502.31 o 
 -25   5  15       15.75      -93.82    470.63 o 
 -23   5  15     5969.91     5383.44    542.64 o 
 -21   5  15      350.27      434.56    466.66 o 
 -19   5  15     7653.46     7884.72    745.63 o 
 -17   5  15     3173.69     3190.85    984.17 o 
 -15   5  15    12201.50    11707.14    600.30 o 
 -13   5  15       88.36      253.11    347.52 o 
 -11   5  15    21343.22    20180.92    660.91 o 
  -9   5  15     3673.29     3568.36    383.73 o 
  -7   5  15     2101.82     2210.22    360.04 o 
  -5   5  15     1978.22     2210.30    256.12 o 
  -3   5  15       33.28       55.78    215.97 o 
  -1   5  15    17578.31    18028.98    405.84 o 
   1   5  15       40.60       97.57    187.99 o 
   3   5  15     1646.54     1798.21    273.61 o 
   5   5  15      453.61      495.49    219.65 o 
   7   5  15     2548.35     2340.96    261.91 o 
   9   5  15     6338.61     6130.86    326.37 o 
  11   5  15    10143.32     9840.88    518.55 o 
  13   5  15      745.64      870.56    425.60 o 
  15   5  15     3908.84     3377.67    521.20 o 
  17   5  15     3602.77     3691.43    556.24 o 
 -24   6  15     3781.96     4273.13    588.66 o 
 -22   6  15      282.76      306.01    448.90 o 
 -20   6  15     2664.81     2614.96    471.05 o 
 -18   6  15      347.01      543.64    560.98 o 
 -16   6  15     4255.17     2930.85    589.00 o 
 -14   6  15     2617.85     3434.82    638.06 o 
 -12   6  15      118.46       49.41    349.71 o 
 -10   6  15      713.09      431.14    332.88 o 
  -8   6  15     1185.84     1460.51    355.80 o 
  -6   6  15       22.40      198.02    324.10 o 
  -4   6  15     2027.25     1877.22    340.04 o 
  -2   6  15     2167.87     2145.98    562.68 o 
   0   6  15    16630.84    15987.44    622.34 o 
   2   6  15    13649.27    14167.51    431.72 o 
   4   6  15     8396.89     8892.69    486.43 o 
   6   6  15     8667.12     8793.65    351.15 o 
   8   6  15    11675.87    12735.00    419.95 o 
  10   6  15     5168.62     5460.94    369.37 o 
  12   6  15     4595.30     4193.16    495.34 o 
  14   6  15     1878.37     1816.92    451.61 o 
  16   6  15      315.59      428.84    460.94 o 
 -23   7  15     5203.33     5128.48    581.43 o 
 -21   7  15      769.47      709.28    439.09 o 
 -19   7  15       87.74      173.26    623.29 o 
 -17   7  15     5489.83     4254.21    747.64 o 
 -15   7  15    11519.96    11259.54    865.04 o 
 -13   7  15      323.61      386.10    535.85 o 
 -11   7  15     8522.19     8623.22    524.79 o 
  -9   7  15     6354.17     5869.80    658.30 o 
  -7   7  15     1852.75     1737.88    347.20 o 
  -5   7  15    16318.00    16763.41    921.09 o 
  -3   7  15     1948.56     1968.69    487.35 o 
  -1   7  15       76.91      191.65    544.82 o 
   1   7  15     4938.73     5640.34    470.59 o 
   3   7  15    22213.61    24291.89    743.72 o 
   5   7  15    16575.38    16990.75    656.51 o 
   7   7  15     4190.78     3969.00    478.25 o 
   9   7  15     1691.35     1544.62    355.42 o 
  11   7  15    12632.59    13003.97    625.97 o 
  13   7  15    17467.43    18159.36   1089.02 o 
 -20   8  15      682.48      373.44    683.34 o 
 -18   8  15      301.23      229.65    656.72 o 
 -16   8  15    11109.06    10913.08    907.71 o 
 -14   8  15    12034.03    12544.56    936.35 o 
 -12   8  15     2911.14     2441.19    574.67 o 
 -10   8  15      151.93     -115.53    593.68 o 
  -8   8  15      601.41      566.12    390.76 o 
  -6   8  15      345.89      603.30    593.92 o 
  -4   8  15      207.79      276.65    548.98 o 
  -2   8  15     1033.27     1052.24    529.90 o 
   0   8  15      430.64      304.60    375.05 o 
   2   8  15       77.17     -145.51    377.96 o 
   4   8  15     2494.73     1993.65    404.69 o 
   6   8  15      340.49      429.01    439.20 o 
   8   8  15     1558.10     1274.46    452.76 o 
  10   8  15       83.25     -206.07    649.84 o 
  12   8  15    11375.88    12682.28    928.92 o 
 -17   9  15      698.37      353.54    597.35 o 
 -15   9  15     4719.92     5080.70    708.82 o 
 -13   9  15     9787.04     9767.77    818.87 o 
 -11   9  15     1342.69     1599.55    682.62 o 
  -9   9  15     1443.41     1696.27    578.44 o 
  -7   9  15    10272.08    10289.78    814.79 o 
  -5   9  15     4008.67     3581.87    673.08 o 
  -3   9  15      215.07      382.40    556.79 o 
  -1   9  15      156.97      -44.83    392.27 o 
   1   9  15     1511.95     1642.50    450.28 o 
   3   9  15     4526.13     4128.68    479.20 o 
   5   9  15     1742.42     2255.99    483.58 o 
   7   9  15     1619.83     1508.34    471.31 o 
   9   9  15     2981.94     3128.56    747.42 o 
 -14  10  15     2428.83     1975.27    742.56 o 
 -12  10  15       13.65      332.75    681.47 o 
 -10  10  15      102.70      -38.66    566.66 o 
  -8  10  15      574.91      467.35    672.52 o 
  -6  10  15     5889.21     5291.40    710.24 o 
  -4  10  15     2252.29     2014.26    663.90 o 
  -2  10  15     2520.14     2563.69    493.99 o 
   0  10  15      949.81     1080.27    444.33 o 
   2  10  15     6036.29     5807.39    549.21 o 
   4  10  15     1013.10     1114.16    427.78 o 
 -28   0  16     4348.51     3211.25    938.92 o 
 -26   0  16      103.59     -179.30    775.75 o 
 -24   0  16     4046.46     4744.48    809.63 o 
 -22   0  16    10397.41    12649.59    933.35 o 
 -20   0  16      588.33      807.52    336.24 o 
 -18   0  16    12696.73    13682.95    822.37 o 
 -16   0  16     4254.05     4464.44    383.42 o 
 -14   0  16      384.21      418.20    299.87 o 
 -12   0  16     4342.49     3399.93    593.94 o 
 -10   0  16    57620.16    56269.73   1400.56 o 
  -8   0  16    65697.33    63180.33   1417.28 o 
  -6   0  16      830.55      409.47    439.44 o 
  -4   0  16    13562.69    13858.78    697.51 o 
  -2   0  16   103503.07   104890.58   1603.64 o 
   0   0  16    44150.27    45044.72    791.94 o 
   2   0  16     3138.14     3095.40    341.83 o 
   4   0  16      953.10      849.67    282.75 o 
   6   0  16    31782.14    29690.66    725.06 o 
   8   0  16    16648.06    16481.60    530.97 o 
  10   0  16      146.92      -41.59    279.10 o 
  12   0  16    24378.42    25543.09   1111.82 o 
  14   0  16     4645.12     4761.15    508.21 o 
  16   0  16     2009.43     1798.96    514.31 o 
  18   0  16     2692.03     2877.57    540.41 o 
 -27   1  16     2155.10     2166.24    562.05 o 
 -25   1  16     3427.34     3668.33    448.32 o 
 -23   1  16     5162.65     4856.83    410.75 o 
 -21   1  16      259.44      204.08    329.84 o 
 -19   1  16     2714.95     3002.18    350.06 o 
 -17   1  16     4387.21     4543.43    374.35 o 
 -15   1  16     1579.87     1759.18    483.27 o 
 -13   1  16      227.63      321.40    220.98 o 
 -11   1  16     8161.35     7490.39    631.48 o 
  -9   1  16    12815.70    13097.55    693.41 o 
  -7   1  16     9509.30     9150.96    465.75 o 
  -5   1  16        5.30      203.39    281.65 o 
  -3   1  16    18805.36    17662.98    541.79 o 
  -1   1  16    24891.98    23448.37    478.45 o 
   1   1  16     6326.31     6564.16    282.09 o 
   3   1  16     1579.77     1505.41    213.67 o 
   5   1  16     1280.42     1275.51    208.45 o 
   7   1  16      583.65      537.08    208.00 o 
   9   1  16      532.76      493.05    262.52 o 
  11   1  16      215.80      273.29    245.40 o 
  13   1  16      460.19      572.72    328.71 o 
  15   1  16     1361.54     1147.64    367.26 o 
  17   1  16     3891.28     3690.46    368.61 o 
  19   1  16      403.34      591.13    342.38 o 
 -26   2  16     3863.88     3892.96    461.61 o 
 -24   2  16    10525.52    10948.64    538.70 o 
 -22   2  16     5182.33     6281.13    427.43 o 
 -20   2  16     1401.04     1473.97    339.41 o 
 -18   2  16      168.05      294.71    296.03 o 
 -16   2  16     8197.50     7959.36    554.44 o 
 -14   2  16     5515.38     4977.59    468.46 o 
 -12   2  16      481.69      507.11    306.46 o 
 -10   2  16    11070.38    11491.19    525.25 o 
  -8   2  16     5368.97     5107.79    385.85 o 
  -6   2  16     3216.08     2602.41    340.63 o 
  -4   2  16      659.78      689.18    306.91 o 
  -2   2  16     8688.69     8625.03    339.34 o 
   0   2  16     9408.51     8990.83    297.83 o 
   2   2  16     2330.35     2473.60    227.71 o 
   4   2  16       71.16       47.55    175.19 o 
   6   2  16     5766.83     5362.84    292.60 o 
   8   2  16      456.24      617.33    238.53 o 
  10   2  16     2969.65     3143.00    286.56 o 
  12   2  16    24004.75    22612.96    603.54 o 
  14   2  16    10853.34    10707.50    485.21 o 
  16   2  16     1951.47     2103.12    386.60 o 
  18   2  16      363.20      614.09    379.53 o 
 -27   3  16      110.74      234.90    416.51 o 
 -25   3  16     4187.59     3733.19    482.61 o 
 -23   3  16    16349.23    17786.46    629.37 o 
 -21   3  16     2950.39     2543.12    402.32 o 
 -19   3  16     6399.69     5955.43    430.88 o 
 -17   3  16     1293.72     1015.59    413.99 o 
 -15   3  16     6123.19     5968.87    492.27 o 
 -13   3  16      129.08       17.75    310.37 o 
 -11   3  16     9747.03     9749.47    853.86 o 
  -9   3  16    13025.75    13706.11    762.81 o 
  -7   3  16      378.53      282.40    302.31 o 
  -5   3  16    13158.04    13717.94    518.17 o 
  -3   3  16     8625.57     8370.41    260.94 o 
  -1   3  16    31599.02    31351.69    437.41 o 
   1   3  16     6860.59     7010.88    272.30 o 
   3   3  16     4053.24     4160.71    220.04 o 
   5   3  16     1121.09      955.28    235.15 o 
   7   3  16      256.05      235.68    232.34 o 
   9   3  16     1088.19     1086.09    251.67 o 
  11   3  16    15035.88    15671.40    520.27 o 
  13   3  16    21040.25    21321.49    601.05 o 
  15   3  16       60.61      136.26    365.75 o 
  17   3  16      695.59      476.40    489.30 o 
 -26   4  16     2418.49     2313.59    462.87 o 
 -24   4  16       29.88      311.98    400.19 o 
 -22   4  16      877.39      734.70    390.48 o 
 -20   4  16     5375.97     6019.17    443.82 o 
 -18   4  16    24766.10    25190.64    836.85 o 
 -16   4  16     2645.34     3015.04    446.68 o 
 -14   4  16      694.98      535.58    365.18 o 
 -12   4  16      343.74      344.53    332.98 o 
 -10   4  16    11817.95    11521.25    745.34 o 
  -8   4  16      646.11      378.35    339.48 o 
  -6   4  16     4250.73     4295.45    396.90 o 
  -4   4  16        6.33      129.50    238.20 o 
  -2   4  16       30.73      127.67    222.70 o 
   0   4  16     2336.26     2389.30    195.40 o 
   2   4  16        1.65      -64.46    261.28 o 
   4   4  16     4704.90     4474.35    279.55 o 
   6   4  16     8620.66     8564.15    336.53 o 
   8   4  16    29792.22    30799.01    537.19 o 
  10   4  16    10467.42    10232.56    531.76 o 
  12   4  16       92.17      216.17    339.05 o 
  14   4  16     1525.05     1256.36    380.87 o 
  16   4  16     9049.53     8403.66    971.39 o 
 -25   5  16     5130.76     5543.74    530.65 o 
 -23   5  16    21652.52    23117.68    939.79 o 
 -21   5  16     9994.74    10011.63    533.12 o 
 -19   5  16     5019.39     5068.54    548.58 o 
 -17   5  16     6216.40     5774.20    697.36 o 
 -15   5  16     9944.08     9412.86    764.47 o 
 -13   5  16     3245.68     3070.07    418.74 o 
 -11   5  16      801.45      565.53    356.89 o 
  -9   5  16     1623.97     1862.27    346.42 o 
  -7   5  16      708.56      546.10    342.05 o 
  -5   5  16      982.83      880.08    240.68 o 
  -3   5  16      698.16      622.27    224.32 o 
  -1   5  16     1590.65     1358.16    320.05 o 
   1   5  16     1069.38     1328.92    283.61 o 
   3   5  16     5524.11     5448.60    347.63 o 
   5   5  16     5667.41     5483.33    293.46 o 
   7   5  16     4690.75     4655.60    296.41 o 
   9   5  16    18006.88    17989.98    452.28 o 
  11   5  16    31609.05    29661.07    702.34 o 
  13   5  16    31199.37    31822.98    901.95 o 
  15   5  16    24787.46    26498.03    888.42 o 
 -22   6  16     9739.82    11425.65    712.29 o 
 -20   6  16     1387.47     1424.03    447.74 o 
 -18   6  16     5788.58     5930.24    982.55 o 
 -16   6  16      534.32      821.22    432.10 o 
 -14   6  16    18289.73    17697.25   1140.58 o 
 -12   6  16      782.82      819.46    394.93 o 
 -10   6  16     7060.08     6756.97    507.43 o 
  -8   6  16       17.53      -57.78    346.75 o 
  -6   6  16    12858.72    13484.52    934.42 o 
  -4   6  16    12043.27    12136.46    571.95 o 
  -2   6  16     2105.92     2036.39    585.85 o 
   0   6  16     1382.98     1411.55    419.47 o 
   2   6  16     2350.63     1743.43    429.42 o 
   4   6  16    17638.77    17087.18    652.08 o 
   6   6  16       14.65       99.54    354.64 o 
   8   6  16     5050.87     3953.74    374.82 o 
  10   6  16      929.04      994.20    337.16 o 
  12   6  16    15938.28    17182.41    730.13 o 
  14   6  16     7179.26     6326.71    603.55 o 
 -21   7  16      438.52      430.33    472.30 o 
 -19   7  16     4855.78     3504.30    760.81 o 
 -17   7  16     3729.20     3226.34    717.12 o 
 -15   7  16     3753.61     4425.94   1142.32 o 
 -13   7  16     9576.38     9224.60    579.80 o 
 -11   7  16       48.83       77.69    398.44 o 
  -9   7  16       49.76      171.17    374.76 o 
  -7   7  16     9567.31    10376.04    537.74 o 
  -5   7  16    11186.59    11034.04    830.60 o 
  -3   7  16     2314.14     2689.80    569.49 o 
  -1   7  16       44.49      151.30    387.56 o 
   1   7  16     1915.06     1535.61    403.29 o 
   3   7  16     2037.68     2002.47    443.99 o 
   5   7  16      546.57      483.12    425.31 o 
   7   7  16     6157.65     6319.50    520.88 o 
   9   7  16     6399.54     6476.94    576.44 o 
  11   7  16      870.75      936.61    602.51 o 
  13   7  16     1165.07     1254.51    479.26 o 
 -18   8  16      246.96      -61.53    597.12 o 
 -16   8  16      231.62      556.06    623.09 o 
 -14   8  16      129.82      324.44    533.36 o 
 -12   8  16      466.15      479.84    424.69 o 
 -10   8  16     4347.84     3663.86    452.42 o 
  -8   8  16     6571.93     6207.83    764.45 o 
  -6   8  16       30.87     -213.49    583.43 o 
  -4   8  16     2504.93     2185.13    584.59 o 
  -2   8  16     7468.05     6339.98    717.87 o 
   0   8  16     4925.70     5036.11    496.64 o 
   2   8  16     1278.41     1507.83    431.08 o 
   4   8  16     9679.02     9583.73    596.78 o 
   6   8  16     3229.09     3104.99    501.44 o 
   8   8  16     8332.92     7691.72    590.87 o 
  10   8  16     6674.38     6226.48    856.62 o 
 -15   9  16    12936.02    12529.38    973.01 o 
 -13   9  16    10330.97     8692.49    890.27 o 
 -11   9  16       77.26      129.11    651.24 o 
  -9   9  16      557.47      494.54    625.23 o 
  -7   9  16     6687.65     6627.67    729.96 o 
  -5   9  16    20349.93    20674.55   1086.56 o 
  -3   9  16     4125.22     3905.58    724.79 o 
  -1   9  16       96.21      -69.69    403.49 o 
   1   9  16      670.53      580.89    418.93 o 
   3   9  16     5938.30     5621.25    575.99 o 
   5   9  16      998.96     1022.33    423.32 o 
   7   9  16      933.29     1345.42    519.41 o 
 -10  10  16     2562.18     2835.06    653.57 o 
  -8  10  16     7114.63     7264.18    882.68 o 
  -6  10  16    17375.63    18719.69   1065.92 o 
  -4  10  16    15824.07    15983.56   1079.43 o 
  -2  10  16     5562.32     4505.86    548.72 o 
   0  10  16      879.03      765.04    498.80 o 
   2  10  16      726.27      557.19    466.17 o 
 -27   1  17    11275.27    11467.96    760.98 o 
 -25   1  17     2615.86     2580.18    607.13 o 
 -23   1  17    15289.94    15711.16    765.38 o 
 -21   1  17    11437.93    12095.27    543.32 o 
 -19   1  17      231.34      277.43    314.60 o 
 -17   1  17      830.83      936.67    313.38 o 
 -15   1  17     6347.67     6249.47    529.82 o 
 -13   1  17     6940.23     7370.19    771.73 o 
 -11   1  17     1775.10     1442.76    349.25 o 
  -9   1  17     9850.26     9681.04    746.67 o 
  -7   1  17      536.57      416.59    350.36 o 
  -5   1  17     3977.39     3524.88    353.73 o 
  -3   1  17     5616.75     5526.60    386.67 o 
  -1   1  17    39060.02    38416.82    539.44 o 
   1   1  17    43442.28    43979.38    573.99 o 
   3   1  17     1398.63     1563.86    228.65 o 
   5   1  17     5969.34     6070.69    280.99 o 
   7   1  17    13502.74    13715.85    445.10 o 
   9   1  17    20884.79    21566.65    475.09 o 
  11   1  17       15.20       16.91    321.47 o 
  13   1  17    10778.10    10384.45    480.59 o 
  15   1  17     2056.04     1524.25    368.56 o 
  17   1  17     3182.33     3334.27    379.40 o 
 -26   2  17     1066.32     1075.38    420.91 o 
 -24   2  17      195.71      202.57    391.93 o 
 -22   2  17     4749.00     5917.45    469.72 o 
 -20   2  17      952.35      830.74    341.95 o 
 -18   2  17    11950.43    12365.40    514.30 o 
 -16   2  17      157.79       57.48    402.83 o 
 -14   2  17     4167.56     4367.75    676.27 o 
 -12   2  17      291.90      302.11    366.79 o 
 -10   2  17    11788.43    11908.53    530.09 o 
  -8   2  17    13005.49    13290.81    561.76 o 
  -6   2  17     1365.28     1417.98    342.51 o 
  -4   2  17     5422.49     5296.43    786.29 o 
  -2   2  17    19740.02    19181.96    462.80 o 
   0   2  17    16768.50    16660.36    378.83 o 
   2   2  17     2873.74     2711.57    243.17 o 
   4   2  17     1505.21     1578.66    199.34 o 
   6   2  17      888.61      939.81    231.42 o 
   8   2  17    18939.22    19271.94    449.60 o 
  10   2  17     4711.66     4885.95    319.91 o 
  12   2  17     3130.27     2903.10    381.93 o 
  14   2  17      391.42      446.61    350.32 o 
  16   2  17     2127.47     2143.81    402.29 o 
 -25   3  17       22.78       60.67    404.78 o 
 -23   3  17       61.05      278.62    365.59 o 
 -21   3  17     4916.29     5614.97    469.66 o 
 -19   3  17     9207.04    10260.85    507.57 o 
 -17   3  17     9984.13    10919.01    609.52 o 
 -15   3  17     8571.23     9309.05    884.22 o 
 -13   3  17    13953.02    13805.13   1125.52 o 
 -11   3  17     7393.56     7667.75    520.17 o 
  -9   3  17      362.34      388.89    335.13 o 
  -7   3  17      323.03      355.88    328.83 o 
  -5   3  17     1411.38     1170.29    341.65 o 
  -3   3  17     3528.55     3164.84    281.11 o 
  -1   3  17     6052.58     6175.73    319.41 o 
   1   3  17     4326.12     3960.07    266.45 o 
   3   3  17     1174.12      933.99    229.07 o 
   5   3  17      368.19      342.90    219.83 o 
   7   3  17       48.41       14.27    243.25 o 
   9   3  17    12290.39    11713.93    768.23 o 
  11   3  17     6660.24     6642.10    345.66 o 
  13   3  17     5676.29     5328.73    413.79 o 
  15   3  17     7414.73     6914.11    453.85 o 
 -24   4  17     4712.35     4903.31    656.29 o 
 -22   4  17     9877.13    10470.51    636.08 o 
 -20   4  17     6294.80     6596.48    496.86 o 
 -18   4  17     2588.96     2083.23    454.65 o 
 -16   4  17     5203.96     5289.46    489.57 o 
 -14   4  17    41169.42    40662.90   1562.57 o 
 -12   4  17    16577.32    17268.04   1236.94 o 
 -10   4  17     1347.53     1257.83    365.10 o 
  -8   4  17      879.53     1021.35    372.79 o 
  -6   4  17      304.46      292.35    329.62 o 
  -4   4  17     1160.21     1136.70    260.65 o 
  -2   4  17    29336.58    29508.85    944.18 o 
   0   4  17    25210.61    25608.94    562.13 o 
   2   4  17     5014.92     4762.05    351.07 o 
   4   4  17      274.00      185.77    241.66 o 
   6   4  17      194.50      195.07    243.70 o 
   8   4  17     1409.57     1493.20    277.21 o 
  10   4  17       94.69      234.84    279.54 o 
  12   4  17    14937.37    15488.79    560.72 o 
  14   4  17    21504.19    22352.55    654.61 o 
 -23   5  17      892.53     1243.71    452.60 o 
 -21   5  17      598.97      825.68    394.60 o 
 -19   5  17     3162.09     3003.28    553.32 o 
 -17   5  17     6314.67     5803.97    581.20 o 
 -15   5  17      220.87      534.60    417.04 o 
 -13   5  17     3852.92     4453.82    443.79 o 
 -11   5  17      862.71      796.57    394.71 o 
  -9   5  17     9602.49     9296.13    746.01 o 
  -7   5  17       14.62      158.45    347.65 o 
  -5   5  17     9285.72     9673.54    476.65 o 
  -3   5  17       33.35      -24.51    248.47 o 
  -1   5  17     6153.28     6003.00    415.22 o 
   1   5  17       66.21       16.60    266.70 o 
   3   5  17     2301.14     2226.10    313.20 o 
   5   5  17     3293.89     3063.52    325.58 o 
   7   5  17     7639.62     7628.61    430.99 o 
   9   5  17    12029.41    12310.25    405.83 o 
  11   5  17       63.32      -15.31    332.35 o 
  13   5  17     5097.99     4791.35    436.33 o 
 -22   6  17     4980.76     5468.10    524.66 o 
 -20   6  17    15277.57    16030.35    751.36 o 
 -18   6  17    18796.90    19929.57   1573.32 o 
 -16   6  17    14917.45    15165.16    702.40 o 
 -14   6  17     9429.91     9955.21    589.65 o 
 -12   6  17     9644.41     9719.23    603.07 o 
 -10   6  17     2309.12     1975.34    424.22 o 
  -8   6  17      210.89      -31.82    380.58 o 
  -6   6  17       67.06      255.54    348.32 o 
  -4   6  17     2656.63     2213.71    582.16 o 
  -2   6  17     2941.37     3207.99    546.05 o 
   0   6  17     9346.21     9106.49    561.09 o 
   2   6  17     1397.08     1280.42    411.67 o 
   4   6  17     2507.13     2359.96    399.96 o 
   6   6  17     1619.94     1060.49    434.26 o 
   8   6  17      784.56      781.30    414.78 o 
  10   6  17     5255.82     4951.62    544.63 o 
  12   6  17     4188.05     4062.73    551.12 o 
 -19   7  17      951.54     1065.08    504.24 o 
 -17   7  17     1326.97     1275.84    463.10 o 
 -15   7  17    33487.16    34000.10   1603.47 o 
 -13   7  17    38076.11    41200.28   2835.69 o 
 -11   7  17     3971.35     3963.14    465.06 o 
  -9   7  17     1250.93     1485.61    420.86 o 
  -7   7  17      298.93      398.24    552.16 o 
  -5   7  17    11841.44    11096.43    779.94 o 
  -3   7  17     3855.15     2085.43    660.83 o 
  -1   7  17    11015.65    10966.38    585.80 o 
   1   7  17     3964.41     4308.12    485.14 o 
   3   7  17      256.20      167.85    451.47 o 
   5   7  17      526.99      460.08    403.76 o 
   7   7  17       79.68      283.95    441.44 o 
   9   7  17      534.19      350.28    451.49 o 
  11   7  17    12888.15    13843.60    982.12 o 
 -16   8  17      973.97     1146.27    508.18 o 
 -14   8  17      383.23      438.04    496.06 o 
 -12   8  17      359.42       27.35    451.70 o 
 -10   8  17      429.47      530.31    615.02 o 
  -8   8  17      704.11      515.62    519.20 o 
  -6   8  17    10025.44    10331.84    814.22 o 
  -4   8  17     7727.43     8087.05    764.20 o 
  -2   8  17       35.47       99.15    441.67 o 
   0   8  17       85.69      -48.17    415.99 o 
   2   8  17    10091.32     9239.60    599.21 o 
   4   8  17    16116.13    16274.72    723.95 o 
   6   8  17     3994.34     4775.17    553.11 o 
   8   8  17      569.26      627.93    451.40 o 
 -13   9  17        9.24      160.64    687.04 o 
 -11   9  17      671.83      486.43    557.59 o 
  -9   9  17      246.34      -45.23    688.18 o 
  -7   9  17     1982.15     1306.19    633.99 o 
  -5   9  17    10800.11    10828.46    881.85 o 
  -3   9  17     7788.98     7094.78    798.88 o 
  -1   9  17     2913.98     3146.28    496.22 o 
   1   9  17     7767.12     8217.20    612.70 o 
   3   9  17     4353.73     4293.55    543.79 o 
 -26   0  18    17853.33    21334.77   1375.65 o 
 -24   0  18     3681.89     4131.36    805.53 o 
 -22   0  18        4.35      118.49    600.51 o 
 -20   0  18     1493.88      892.01    694.36 o 
 -18   0  18    14235.49    15357.68    990.02 o 
 -16   0  18       35.75       72.97    604.40 o 
 -14   0  18     9727.82    10372.83    772.84 o 
 -12   0  18      819.35     1202.28    573.76 o 
 -10   0  18     3571.27     3251.94    562.51 o 
  -8   0  18       78.91      -56.22    504.61 o 
  -6   0  18     1574.97     1348.88    485.55 o 
  -4   0  18      744.01      516.97    480.47 o 
  -2   0  18     6529.19     5479.71    575.02 o 
   0   0  18    35076.51    36596.86   1090.39 o 
   2   0  18    13776.10    13678.96    620.23 o 
   4   0  18     3072.52     2678.44    362.80 o 
   6   0  18     6398.31     6990.69    430.64 o 
   8   0  18    87518.63    88837.16   1856.71 o 
  10   0  18    95240.50    95762.95   1958.74 o 
  12   0  18     1913.01     2723.19    717.20 o 
  14   0  18      282.14      282.06    456.71 o 
  16   0  18      166.30      301.06    515.79 o 
 -25   1  18     2322.20     2945.49    618.96 o 
 -23   1  18     2969.77     2612.66    541.40 o 
 -21   1  18      970.90      921.94    485.98 o 
 -19   1  18    14771.47    14642.95    739.49 o 
 -17   1  18      843.23      652.47    317.25 o 
 -15   1  18      899.26      689.57    419.21 o 
 -13   1  18      215.73        3.32    382.49 o 
 -11   1  18     2704.64     2899.46    418.15 o 
  -9   1  18     1766.21     1444.24    373.80 o 
  -7   1  18     1559.41     1687.37    357.33 o 
  -5   1  18     8749.71     8599.25    473.83 o 
  -3   1  18      936.89      659.65    320.45 o 
  -1   1  18      115.79      421.66    236.57 o 
   1   1  18    12077.16    12113.64    365.50 o 
   3   1  18     6803.33     6814.44    309.32 o 
   5   1  18      128.35      155.93    224.31 o 
   7   1  18      487.13      654.44    278.83 o 
   9   1  18    19444.85    19021.33    473.17 o 
  11   1  18     2428.76     1566.90    351.99 o 
  13   1  18       31.45      401.54    350.58 o 
  15   1  18     2108.96     2210.26    397.77 o 
 -24   2  18      459.87      706.94    502.97 o 
 -22   2  18     1356.41      900.00    392.55 o 
 -20   2  18      567.55      440.54    363.65 o 
 -18   2  18      204.19      355.67    332.23 o 
 -16   2  18       33.66      113.74    438.84 o 
 -14   2  18    12414.28    12454.11    618.73 o 
 -12   2  18    14035.79    15318.22    656.22 o 
 -10   2  18     1499.49     1367.02    401.33 o 
  -8   2  18     3566.31     3251.66    400.53 o 
  -6   2  18     6446.99     6241.63    926.08 o 
  -4   2  18    15269.60    15113.18    555.69 o 
  -2   2  18     1804.52     1801.92    279.74 o 
   0   2  18     1264.95     1555.27    231.50 o 
   2   2  18      594.99      649.16    222.56 o 
   4   2  18      232.86      301.81    236.66 o 
   6   2  18     2482.29     2092.72    277.79 o 
   8   2  18     4329.19     4396.94    315.82 o 
  10   2  18     6848.03     6335.62    355.75 o 
  12   2  18      128.40       77.55    359.54 o 
  14   2  18       90.05       31.62    375.84 o 
 -25   3  18     4883.80     5353.69    495.80 o 
 -23   3  18     1886.61     1877.38    452.21 o 
 -21   3  18     1417.36     1596.96    389.09 o 
 -19   3  18      711.73      783.97    377.45 o 
 -17   3  18     1860.98     1469.95    491.67 o 
 -15   3  18     5499.83     5215.85    539.76 o 
 -13   3  18     7283.05     6735.62    763.03 o 
 -11   3  18      391.54      654.77    360.18 o 
  -9   3  18     1183.66     1627.55    370.00 o 
  -7   3  18     1434.69     1072.50    359.14 o 
  -5   3  18    19860.55    20941.31    642.97 o 
  -3   3  18       56.83      131.34    248.85 o 
  -1   3  18     9366.29     9867.66    343.83 o 
   1   3  18    15095.45    15737.87    613.12 o 
   3   3  18      614.08      568.93    229.88 o 
   5   3  18      233.36      176.81    252.19 o 
   7   3  18    14791.95    15214.34    437.03 o 
   9   3  18    25029.68    26139.77    540.73 o 
  11   3  18     5418.25     5349.47    340.86 o 
  13   3  18      623.30      735.42    372.69 o 
 -24   4  18      721.57      856.91    422.61 o 
 -22   4  18     1577.49     1979.37    435.35 o 
 -20   4  18      269.19      423.57    366.54 o 
 -18   4  18     5960.87     5931.04    587.78 o 
 -16   4  18     4351.87     3826.36    529.77 o 
 -14   4  18       10.51      150.32    419.92 o 
 -12   4  18     2167.11     1943.66    422.01 o 
 -10   4  18     9810.01    10099.52   1033.06 o 
  -8   4  18     9449.58     9164.61    524.07 o 
  -6   4  18     3256.40     3875.47    414.42 o 
  -4   4  18      296.65       54.99    252.30 o 
  -2   4  18     1767.32     1985.13    277.58 o 
   0   4  18     8703.12     9055.94    418.49 o 
   2   4  18     1163.89     1069.48    304.34 o 
   4   4  18     8259.88     8814.68    419.92 o 
   6   4  18      786.73      525.56    269.31 o 
   8   4  18     2557.99     2437.16    302.00 o 
  10   4  18    14073.52    14216.61    459.27 o 
  12   4  18      499.08      385.19    363.74 o 
  14   4  18      250.25      373.50    399.39 o 
 -21   5  18     3462.90     3137.87    451.47 o 
 -19   5  18     5765.46     5176.59    742.80 o 
 -17   5  18     4322.91     4369.82    570.97 o 
 -15   5  18    12667.69    12633.21    654.91 o 
 -13   5  18    25068.05    27394.63   1692.91 o 
 -11   5  18    17306.02    18457.90   1417.18 o 
  -9   5  18     3772.91     3738.00    431.47 o 
  -7   5  18    11906.46    11990.38    556.31 o 
  -5   5  18    25656.56    26726.91    563.59 o 
  -3   5  18    11169.65    11277.44    523.46 o 
  -1   5  18      214.94      339.99    295.35 o 
   1   5  18       52.21      -26.77    299.85 o 
   3   5  18     1747.90     1870.66    312.66 o 
   5   5  18      311.56      436.59    307.98 o 
   7   5  18      913.01      754.03    329.90 o 
   9   5  18     1882.53     2141.75    365.36 o 
  11   5  18      149.74      214.25    351.56 o 
 -20   6  18     3680.49     3700.37    554.29 o 
 -18   6  18      228.13      368.98    497.30 o 
 -16   6  18      215.18      198.48    449.49 o 
 -14   6  18    10704.70    11535.37   1289.91 o 
 -12   6  18    14573.97    14787.64    676.81 o 
 -10   6  18      137.55      259.67    395.83 o 
  -8   6  18     2586.12     2490.81    417.31 o 
  -6   6  18    11530.10    10927.85    866.23 o 
  -4   6  18    26197.31    25622.07   1115.77 o 
  -2   6  18      361.90      453.43    609.18 o 
   0   6  18    11949.13    12015.29    627.12 o 
   2   6  18     1350.41     1310.14    415.62 o 
   4   6  18     8268.64     7409.30    559.57 o 
   6   6  18     1559.37     1337.18    434.97 o 
   8   6  18     1631.81     1990.15    503.19 o 
  10   6  18     5381.41     4703.90    561.46 o 
 -17   7  18     5324.94     5151.44    629.98 o 
 -15   7  18     2281.26     1751.87    480.87 o 
 -13   7  18      184.36      172.43    444.74 o 
 -11   7  18     3830.25     4172.64    510.39 o 
  -9   7  18    18058.37    16723.09   1038.42 o 
  -7   7  18     4162.58     3624.40    701.63 o 
  -5   7  18      285.20      626.45    647.15 o 
  -3   7  18       23.13      337.15    570.01 o 
  -1   7  18     3377.33     3223.89    503.19 o 
   1   7  18       80.84      -19.50    424.20 o 
   3   7  18     7020.88     6970.14    578.77 o 
   5   7  18     9089.04     9171.93    639.11 o 
   7   7  18     3752.73     3941.14   1024.10 o 
 -14   8  18     5203.53     6399.24    893.51 o 
 -12   8  18    10229.66    10516.52    944.81 o 
 -10   8  18     1956.80     1306.55    676.90 o 
  -8   8  18     1101.81      981.95    702.11 o 
  -6   8  18     8378.69     7835.53    865.81 o 
  -4   8  18    14530.77    14554.01   1024.36 o 
  -2   8  18      208.93      248.04    481.98 o 
   0   8  18     4649.11     4927.34    531.98 o 
   2   8  18     2052.89     2148.91    487.88 o 
   4   8  18        3.59      267.86    472.96 o 
  -9   9  18     5797.90     5924.55    812.10 o 
  -7   9  18       18.72       42.80    719.66 o 
  -5   9  18     7914.25     8041.72    866.66 o 
  -3   9  18     6424.68     5996.27    545.99 o 
  -1   9  18     1891.50     1454.81    484.99 o 
 -23   1  19     6516.93     7651.12    902.60 o 
 -21   1  19      691.47      937.50    503.51 o 
 -19   1  19    14511.78    15941.52    768.40 o 
 -17   1  19    14805.63    15025.06    740.81 o 
 -15   1  19       36.68      180.32    463.42 o 
 -13   1  19     4136.22     4154.57    449.70 o 
 -11   1  19     1060.92     1125.37    358.55 o 
  -9   1  19       76.70      157.98    379.28 o 
  -7   1  19      828.07      717.59    338.23 o 
  -5   1  19    14165.95    14349.34    564.78 o 
  -3   1  19    35079.83    33782.46    677.09 o 
  -1   1  19     2962.64     2848.78    283.69 o 
   1   1  19     9270.76     8993.86    349.73 o 
   3   1  19     2163.71     1995.66    260.56 o 
   5   1  19     7000.64     6972.44    386.27 o 
   7   1  19      911.95     1010.79    332.03 o 
   9   1  19    29439.21    30093.47    782.07 o 
  11   1  19    23594.55    23573.19    645.04 o 
  13   1  19     1385.37     1476.85    373.36 o 
 -24   2  19     1711.64     2142.45    515.42 o 
 -22   2  19      124.37      136.13    456.49 o 
 -20   2  19     5783.45     5588.30    593.29 o 
 -18   2  19    19597.32    22359.71    640.62 o 
 -16   2  19    13249.26    13772.56    678.32 o 
 -14   2  19     1215.66     1251.57    472.58 o 
 -12   2  19      327.52      595.50    372.94 o 
 -10   2  19     5560.92     5182.17    480.19 o 
  -8   2  19     1345.67     1217.01    372.26 o 
  -6   2  19      639.04      359.77    357.48 o 
  -4   2  19     5241.90     5364.20    428.49 o 
  -2   2  19     2155.52     1603.87    278.63 o 
   0   2  19     1570.74     1770.25    253.30 o 
   2   2  19     2870.95     3074.59    268.15 o 
   4   2  19     1504.67     1192.45    264.67 o 
   6   2  19      237.49      242.19    269.39 o 
   8   2  19     9827.65    10548.47    403.62 o 
  10   2  19    21367.45    21828.88    516.75 o 
  12   2  19     5080.35     4977.99    436.06 o 
 -23   3  19     1852.94     1414.56    425.38 o 
 -21   3  19     2074.92     2165.09    448.40 o 
 -19   3  19       19.57        3.38    354.37 o 
 -17   3  19     1075.79     1236.91    462.29 o 
 -15   3  19     2235.21     2116.27    442.87 o 
 -13   3  19      815.89      694.96    442.82 o 
 -11   3  19     9905.22     9779.70    582.14 o 
  -9   3  19     3728.35     3907.62    454.55 o 
  -7   3  19    11234.41    11416.54    537.54 o 
  -5   3  19    27039.99    28490.24    742.01 o 
  -3   3  19    21706.35    21246.72    654.47 o 
  -1   3  19     4389.74     4175.88    293.10 o 
   1   3  19     1178.86     1148.40    303.43 o 
   3   3  19     5665.20     5428.71    379.79 o 
   5   3  19      883.53      713.83    264.73 o 
   7   3  19     2396.80     2264.44    304.70 o 
   9   3  19      103.94      268.98    277.87 o 
  11   3  19     1842.86     1612.81    325.01 o 
  13   3  19     2527.64     2425.17    415.10 o 
 -22   4  19      135.16      226.01    430.12 o 
 -20   4  19      387.51      539.35    391.27 o 
 -18   4  19     8337.00     8884.09    630.35 o 
 -16   4  19     5683.70     6362.29    577.28 o 
 -14   4  19     1167.49     1321.16    436.07 o 
 -12   4  19    11428.12    11316.43    607.93 o 
 -10   4  19     4311.87     4112.43    601.83 o 
  -8   4  19        4.17      259.24    358.99 o 
  -6   4  19    27862.62    29095.75    775.91 o 
  -4   4  19    52378.70    52296.04    762.50 o 
  -2   4  19    15386.24    16544.05    596.37 o 
   0   4  19      335.44      371.79    289.27 o 
   2   4  19        1.47     -102.35    315.35 o 
   4   4  19     3339.26     3446.87    358.54 o 
   6   4  19       84.40      276.93    325.36 o 
   8   4  19     2530.63     2922.54    384.03 o 
  10   4  19    12980.11    13945.93    502.15 o 
  12   4  19     3603.29     3558.86    423.92 o 
 -21   5  19      778.32     1230.99    425.13 o 
 -19   5  19       47.67      149.57    462.77 o 
 -17   5  19     6589.64     6659.66    606.99 o 
 -15   5  19       90.80      212.32    421.53 o 
 -13   5  19     3264.35     3175.35    477.08 o 
 -11   5  19       51.81      177.80    375.62 o 
  -9   5  19    10250.96    10501.13    567.01 o 
  -7   5  19     5643.42     5857.91    461.42 o 
  -5   5  19     2235.40     2957.78    682.60 o 
  -3   5  19     2344.17     2171.77    575.99 o 
  -1   5  19     6172.63     5478.31    368.09 o 
   1   5  19     6439.47     6066.59    395.82 o 
   3   5  19        1.24       87.55    315.77 o 
   5   5  19     8959.30     9008.16    457.26 o 
   7   5  19       91.98      311.97    336.19 o 
   9   5  19     6825.06     6500.28    464.63 o 
 -18   6  19      157.46      205.24    516.89 o 
 -16   6  19      239.51      199.54    482.51 o 
 -14   6  19        8.23       54.63    437.05 o 
 -12   6  19     6150.51     6788.58    565.76 o 
 -10   6  19     7146.32     7237.57    562.55 o 
  -8   6  19    11620.41    11866.42    856.36 o 
  -6   6  19    12711.00    12882.88    871.29 o 
  -4   6  19    18069.86    18664.02   1039.20 o 
  -2   6  19     5219.71     5222.35    515.79 o 
   0   6  19     1989.82     2257.98    484.17 o 
   2   6  19     3345.89     3727.47    723.05 o 
   4   6  19      993.66      945.27    487.73 o 
   6   6  19      606.15      460.96    482.03 o 
   8   6  19      683.73      666.43    470.98 o 
 -15   7  19       40.36     -107.92    489.98 o 
 -13   7  19    13529.61    14214.61   1073.75 o 
 -11   7  19    19567.33    20096.55   1151.31 o 
  -9   7  19      118.85      102.50    538.09 o 
  -7   7  19     1025.39      950.26    579.64 o 
  -5   7  19    23304.80    22175.69   1089.05 o 
  -3   7  19    22559.52    24134.29   1167.72 o 
  -1   7  19      722.72      290.00    479.43 o 
   1   7  19     1013.69     1122.29    465.49 o 
   3   7  19      886.20      625.38    435.03 o 
   5   7  19     7709.64     8462.79    635.85 o 
 -12   8  19      373.18      411.69    621.18 o 
 -10   8  19     6245.98     5409.46    836.09 o 
  -8   8  19     4789.50     4524.17    707.82 o 
  -6   8  19     1019.45      977.47    665.74 o 
  -4   8  19     8471.39     9289.82    920.74 o 
  -2   8  19        1.16      158.12    467.43 o 
   0   8  19     6507.22     7106.06    593.77 o 
 -22   0  20     1151.10      730.96    666.81 o 
 -20   0  20     4611.96     4754.37    883.13 o 
 -18   0  20    21239.53    24125.00   1189.89 o 
 -16   0  20    40569.78    44694.60   1494.41 o 
 -14   0  20     3722.73     3713.03    734.55 o 
 -12   0  20        8.87       22.31    516.87 o 
 -10   0  20     6983.87     5980.72    673.23 o 
  -8   0  20    49623.20    50801.78   1421.34 o 
  -6   0  20     7656.42     6821.47    697.13 o 
  -4   0  20     2982.82     3549.06    551.80 o 
  -2   0  20      667.43      488.84    345.29 o 
   0   0  20     7552.55     7274.96    492.99 o 
   2   0  20     7646.47     6792.70    464.13 o 
   4   0  20     7506.08     7480.24    494.29 o 
   6   0  20    10517.23    11891.80    886.38 o 
   8   0  20       44.49      -56.42    672.27 o 
  10   0  20    11799.35    10358.97    940.47 o 
  12   0  20     1880.52     1945.47    523.95 o 
 -23   1  20       59.10     -146.75    549.59 o 
 -21   1  20       28.26       99.45    479.31 o 
 -19   1  20      776.42      940.43    485.92 o 
 -17   1  20    14607.28    15667.99    757.41 o 
 -15   1  20     2386.19     2473.36    495.57 o 
 -13   1  20        2.21       23.75    394.14 o 
 -11   1  20     1960.21     1718.39    414.00 o 
  -9   1  20     7153.60     6798.55    512.96 o 
  -7   1  20    20782.65    19525.85   1224.33 o 
  -5   1  20      310.95      283.02    331.81 o 
  -3   1  20      359.21      855.01    289.60 o 
  -1   1  20     2737.25     2691.81    277.99 o 
   1   1  20       53.22      174.78    252.35 o 
   3   1  20       85.42      195.98    296.29 o 
   5   1  20     1087.34     1086.42    341.49 o 
   7   1  20       77.58      167.88    317.43 o 
   9   1  20     1385.32     1771.68    404.40 o 
  11   1  20     2713.33     3223.64    451.90 o 
 -22   2  20      176.16      138.70    500.03 o 
 -20   2  20       30.29      297.47    511.73 o 
 -18   2  20     6988.12     7001.54    595.04 o 
 -16   2  20     7376.53     7936.67    596.97 o 
 -14   2  20     1123.69     1126.02    420.97 o 
 -12   2  20      221.69      -68.96    402.71 o 
 -10   2  20      229.06      263.25    379.16 o 
  -8   2  20      156.98      189.46    388.81 o 
  -6   2  20        2.53      126.83    348.84 o 
  -4   2  20     2422.66     2526.45    323.76 o 
  -2   2  20     6896.46     7338.74    349.56 o 
   0   2  20     1305.16     1294.23    261.89 o 
   2   2  20     1216.73     1436.37    303.84 o 
   4   2  20     4485.59     4599.01    393.93 o 
   6   2  20    10391.84     9596.36    393.14 o 
   8   2  20      515.58      757.66    293.57 o 
  10   2  20       12.34      288.89    384.40 o 
 -21   3  20      744.53     1039.45    477.73 o 
 -19   3  20     8037.70     8472.95    679.61 o 
 -17   3  20    17097.22    18499.21   1992.49 o 
 -15   3  20     1062.67     1463.64    541.22 o 
 -13   3  20      281.33      311.77    405.26 o 
 -11   3  20     1059.56      496.03    391.20 o 
  -9   3  20    13784.80    13175.77   1174.51 o 
  -7   3  20     3729.98     3409.83    455.87 o 
  -5   3  20      144.26      119.27    283.57 o 
  -3   3  20    16580.00    17143.36    499.74 o 
  -1   3  20     2684.85     2624.24    343.90 o 
   1   3  20      216.56      125.86    308.80 o 
   3   3  20      218.27      186.52    315.51 o 
   5   3  20    13001.29    14013.63    523.14 o 
   7   3  20     5228.77     5157.57    425.99 o 
   9   3  20     5156.79     4775.74    367.66 o 
 -20   4  20       86.22      -98.40    409.88 o 
 -18   4  20     2258.05     2594.16    539.80 o 
 -16   4  20      847.73     1175.04    476.29 o 
 -14   4  20      393.34      251.17    468.55 o 
 -12   4  20     1068.18      978.87    398.18 o 
 -10   4  20     1507.72     1429.04    396.54 o 
  -8   4  20     6592.26     7127.07    611.91 o 
  -6   4  20    10347.11    10728.23    451.89 o 
  -4   4  20     2624.50     2251.97    389.70 o 
  -2   4  20      281.66      165.49    296.17 o 
   0   4  20     6725.50     6295.31    400.01 o 
   2   4  20    14242.63    14268.38    529.18 o 
   4   4  20     1806.81     1815.74    363.33 o 
   6   4  20      847.56      896.03    342.94 o 
   8   4  20       68.72      192.88    337.49 o 
 -19   5  20      259.51      247.74    494.20 o 
 -17   5  20     2519.72     2954.93    501.47 o 
 -15   5  20     1312.36     1068.84    443.70 o 
 -13   5  20      510.09      246.33    446.21 o 
 -11   5  20     4319.63     4821.66    491.37 o 
  -9   5  20      282.01      157.43    392.99 o 
  -7   5  20     2431.73     2425.08    583.54 o 
  -5   5  20    25835.26    26584.03   1196.19 o 
  -3   5  20    18809.49    20459.01   1028.52 o 
  -1   5  20     5538.45     5142.09    537.65 o 
   1   5  20     2506.84     2410.25    515.86 o 
   3   5  20    13667.51    13278.50    901.40 o 
   5   5  20    21775.41    22888.50    796.13 o 
   7   5  20     8477.57     7329.06    577.79 o 
 -16   6  20     2997.92     3237.04    559.61 o 
 -14   6  20      837.85     1463.33    474.91 o 
 -12   6  20    16573.62    18134.87    763.08 o 
 -10   6  20     1646.38     1810.23    617.02 o 
  -8   6  20     5386.39     5040.45    773.55 o 
  -6   6  20        8.90      -66.27    573.39 o 
  -4   6  20    13037.95    11744.79    896.09 o 
  -2   6  20    13437.98    13941.30    707.18 o 
   0   6  20     1252.91     1329.90    451.81 o 
   2   6  20     4515.17     4983.71    624.30 o 
   4   6  20     6837.95     7246.51    590.91 o 
 -13   7  20     1834.77     1658.13    729.71 o 
 -11   7  20     4995.54     5664.00    815.34 o 
  -9   7  20     2617.24     2589.07    731.68 o 
  -7   7  20     5756.01     4899.72    815.59 o 
  -5   7  20       56.14       32.39    681.32 o 
  -3   7  20      402.54      866.74    479.92 o 
  -1   7  20     3626.46     3438.09    512.99 o 
   1   7  20    11707.56    11451.79    992.78 o 
 -21   1  21     2946.00     3894.47    590.34 o 
 -19   1  21      401.73      630.23    516.60 o 
 -17   1  21     7576.51     8091.45    617.30 o 
 -15   1  21     6911.88     8057.59    619.40 o 
 -13   1  21       55.22     -107.16    430.04 o 
 -11   1  21       42.64      114.95    430.07 o 
  -9   1  21    12070.55    11937.27    588.26 o 
  -7   1  21    37924.52    38128.92    904.94 o 
  -5   1  21    14999.39    14110.40    606.72 o 
  -3   1  21     1532.47     1247.94    277.13 o 
  -1   1  21     1017.94      826.56    275.78 o 
   1   1  21     3813.60     3379.13    378.96 o 
   3   1  21     2129.68     2394.33    344.03 o 
   5   1  21     6642.13     7145.71    450.56 o 
   7   1  21     9894.75    10963.79    529.86 o 
   9   1  21      154.96       88.91    396.24 o 
 -20   2  21     3265.52     2777.97    558.38 o 
 -18   2  21     1507.92     1507.60    531.20 o 
 -16   2  21    16841.58    18474.13    785.66 o 
 -14   2  21     5228.45     4752.69    525.58 o 
 -12   2  21        0.74      -86.12    432.74 o 
 -10   2  21      777.68      718.54    432.07 o 
  -8   2  21    36929.04    36828.37    895.52 o 
  -6   2  21    17523.66    16941.11    658.15 o 
  -4   2  21        2.16      -60.63    300.17 o 
  -2   2  21      298.51      524.28    281.37 o 
   0   2  21     1601.20     1503.78    342.31 o 
   2   2  21     3117.36     3693.73    373.57 o 
   4   2  21     1317.03     1223.76    357.06 o 
   6   2  21     3100.03     3289.00    407.49 o 
   8   2  21        5.31     -102.47    475.27 o 
 -19   3  21       76.62       90.38    514.28 o 
 -17   3  21      911.78     1197.97    473.55 o 
 -15   3  21      551.55      768.42    476.21 o 
 -13   3  21     1839.56     1620.71    472.12 o 
 -11   3  21     2149.45     1909.36    472.58 o 
  -9   3  21     1030.08      727.97    430.43 o 
  -7   3  21        8.79     -161.40    393.66 o 
  -5   3  21     1036.58      775.80    314.78 o 
  -3   3  21      116.37       52.20    319.47 o 
  -1   3  21     1456.22      835.72    355.28 o 
   1   3  21     1674.77     1584.50    360.80 o 
   3   3  21     7222.14     8538.58    471.59 o 
   5   3  21     5192.73     5031.27    409.39 o 
   7   3  21     6636.75     7050.60    448.40 o 
 -18   4  21       16.29      388.01    496.74 o 
 -16   4  21     3382.29     4082.20    572.54 o 
 -14   4  21     2751.00     3160.16    492.94 o 
 -12   4  21        9.08       -4.15    455.58 o 
 -10   4  21     2988.80     2814.55    468.47 o 
  -8   4  21     8266.67     8562.37    574.89 o 
  -6   4  21    11202.19    10496.88    589.54 o 
  -4   4  21       75.04       99.91    374.58 o 
  -2   4  21     4073.70     3743.41    379.37 o 
   0   4  21      537.14      690.85    334.49 o 
   2   4  21       26.60      117.73    337.65 o 
   4   4  21     8288.95     7848.82    475.28 o 
   6   4  21    23847.26    25658.43    679.44 o 
 -15   5  21     2330.91     2027.31    540.75 o 
 -13   5  21     1399.36     1956.49    494.36 o 
 -11   5  21     2920.03     2970.90    484.55 o 
  -9   5  21      215.02      363.77    549.78 o 
  -7   5  21     4317.13     4085.40    671.62 o 
  -5   5  21      995.37     1008.14    667.28 o 
  -3   5  21     7180.98     6317.49    684.57 o 
  -1   5  21      121.09      193.97    490.96 o 
   1   5  21     7849.18     7436.54    610.07 o 
   3   5  21     3450.59     2951.15    538.67 o 
 -12   6  21     4060.43     4264.56    561.72 o 
 -10   6  21     1418.50     1345.02    643.54 o 
  -8   6  21     4197.77     3904.18    803.77 o 
  -6   6  21        4.81      174.00    664.58 o 
  -4   6  21      439.45      319.11    562.99 o 
  -2   6  21      128.18      147.98    452.48 o 
   0   6  21       47.72        5.81    441.74 o 
 -18   0  22      587.92      230.92    659.26 o 
 -16   0  22     6431.29     6880.71    834.40 o 
 -14   0  22     6517.98     6440.83    889.37 o 
 -12   0  22       79.12      154.58    569.54 o 
 -10   0  22     2442.41     1832.92    623.84 o 
  -8   0  22    47477.89    48173.00   1465.27 o 
  -6   0  22    45534.70    45410.16   1404.07 o 
  -4   0  22     5751.74     5622.68    554.25 o 
  -2   0  22     1276.92     1393.63    434.74 o 
   0   0  22    30254.07    30749.60    825.05 o 
   2   0  22    51087.43    53932.41   1612.46 o 
   4   0  22     8793.59     9138.91    920.72 o 
   6   0  22     3230.69     2706.13    801.13 o 
 -19   1  22      612.64      554.30    563.91 o 
 -17   1  22     1002.78      775.49    486.25 o 
 -15   1  22     2463.06     2697.01    544.22 o 
 -13   1  22      338.01       70.24    454.91 o 
 -11   1  22      401.38      690.61    457.96 o 
  -9   1  22     2384.32     2519.17    452.99 o 
  -7   1  22     4339.49     5575.53    530.33 o 
  -5   1  22    13245.36    12982.88    502.44 o 
  -3   1  22     1044.33     1005.93    299.86 o 
  -1   1  22     1314.70     1323.91    300.05 o 
   1   1  22     2047.02     2291.77    368.10 o 
   3   1  22     2105.21     3065.41    375.98 o 
   5   1  22       18.48      177.61    463.22 o 
 -18   2  22     2229.27     1914.72    590.98 o 
 -16   2  22      960.29     1016.62    544.40 o 
 -14   2  22     1177.30      950.38    500.65 o 
 -12   2  22      214.38      122.86    469.58 o 
 -10   2  22       65.86       45.13    433.85 o 
  -8   2  22     4701.17     4461.02    506.21 o 
  -6   2  22     6280.43     6213.94    416.79 o 
  -4   2  22       94.26       47.12    324.39 o 
  -2   2  22      331.01      309.06    316.15 o 
   0   2  22     1136.33     1219.76    364.48 o 
   2   2  22     1724.84     2048.96    371.00 o 
   4   2  22      405.11      501.56    350.57 o 
   6   2  22     2726.14     3291.13    560.70 o 
 -17   3  22      896.48      783.68    519.05 o 
 -15   3  22     3610.72     4159.80    685.87 o 
 -13   3  22      480.37      264.02    467.33 o 
 -11   3  22     2980.43     2737.66    499.46 o 
  -9   3  22     3143.43     3486.75    510.21 o 
  -7   3  22    23818.72    24856.79    633.26 o 
  -5   3  22     9219.70    10034.91    607.83 o 
  -3   3  22      109.38      186.87    359.24 o 
  -1   3  22      323.98      177.53    371.92 o 
   1   3  22    17166.17    18253.51    600.11 o 
   3   3  22     4453.39     4323.20    431.84 o 
   5   3  22     4215.99     3508.34    431.11 o 
 -14   4  22     5009.32     5827.15    589.85 o 
 -12   4  22     1114.18      865.51    485.96 o 
 -10   4  22     3287.81     2980.60    522.85 o 
  -8   4  22     3730.41     3518.22    507.16 o 
  -6   4  22     3524.47     3284.66    481.66 o 
  -4   4  22       11.44      159.56    401.92 o 
  -2   4  22     2214.18     2069.24    381.45 o 
   0   4  22      869.90      655.89    365.52 o 
   2   4  22    11536.93    12128.94    541.06 o 
 -11   5  22       26.22      235.25    472.69 o 
  -9   5  22       14.85      250.26    598.43 o 
  -7   5  22      218.77      534.34    581.65 o 
  -5   5  22      231.37      185.38    651.67 o 
  -3   5  22     1054.76      637.97    468.88 o 
  -1   5  22      291.21      204.90    484.23 o 
 -15   1  23      185.04      455.45    508.20 o 
 -13   1  23     1578.87     1298.43    491.05 o 
 -11   1  23    14194.77    14565.05   1682.83 o 
  -9   1  23     3101.95     2973.89    498.43 o 
  -7   1  23      939.77     1061.27    419.63 o 
  -5   1  23     8993.58     9144.59    415.78 o 
  -3   1  23      540.27      809.71    303.16 o 
  -1   1  23      120.72      203.65    358.90 o 
   1   1  23    17533.38    18103.08    601.27 o 
   3   1  23    33106.07    35016.75    978.24 o 
 -14   2  23     1665.48     1841.12    515.53 o 
 -12   2  23     2081.80     2117.89    478.27 o 
 -10   2  23     3413.89     3332.05    495.46 o 
  -8   2  23     1917.55     2082.81    457.51 o 
  -6   2  23    10597.41    11129.51    509.84 o 
  -4   2  23       85.60      113.82    375.31 o 
  -2   2  23      313.68      215.91    384.66 o 
   0   2  23     8094.30     7328.46    495.63 o 
   2   2  23    22411.63    25008.86    838.41 o 
 -13   3  23     3225.42     3072.58    531.65 o 
 -11   3  23     2404.93     2508.19    516.94 o 
  -9   3  23     5148.12     4928.02    549.10 o 
  -7   3  23     1653.30     1755.79    486.26 o 
  -5   3  23      497.16      478.43    421.82 o 
  -3   3  23      451.82      257.14    370.64 o 
  -1   3  23      687.29      533.82    362.50 o 
 -10   4  23    16519.06    17754.53    776.67 o 
  -8   4  23      328.49      557.91    701.20 o 
  -6   4  23     1483.34     1396.09    650.24 o 
  -4   4  23        3.66      134.61    482.78 o 
 -10   0  24    10885.81    10897.16    914.74 o 
  -8   0  24      925.16      761.35    689.01 o 
  -6   0  24    15947.09    15449.04    723.66 o 
  -4   0  24       51.29      -79.26    461.92 o 
  -9   1  24      876.26      865.94    486.96 o 
  -7   1  24       15.36      103.57    429.46 o 
  -5   1  24      123.19      186.08    321.43 o 
                                                 
 
